# Supplementary material for: Decoding the stoichiometric composition and organisation of bacterial metabolosomes
Source: Nat Commun. 2020 Apr 24;11:1976. doi: 10.1038/s41467-020-15888-4 (PMC7181861; doi:10.1038/s41467-020-15888-4)
Supplement: Supplementary file 3 — Source Data [file 41467_2020_15888_MOESM3_ESM.zip]

Archive with 14 entries (13 files):
- source data/
- __MACOSX/._source data
- source data/Source Data_Supplementary Figure 3a.xlsx
- __MACOSX/source data/._Source Data_Supplementary Figure 3a.xlsx
- source data/Source Data_Figure 3ab and Supplementary Figure 10.xlsx
- __MACOSX/source data/._Source Data_Figure 3ab and Supplementary Figure 10.xlsx
- source data/Source Data_Figure 1e.xlsx
- __MACOSX/source data/._Source Data_Figure 1e.xlsx
- source data/Source Data_Table 1.xlsx
- __MACOSX/source data/._Source Data_Table 1.xlsx
- source data/Source Data_Supplementary Figure 2.xlsx
- __MACOSX/source data/._Source Data_Supplementary Figure 2.xlsx
- source data/Source Data_Supplementary Figure 3b.xlsx
- __MACOSX/source data/._Source Data_Supplementary Figure 3b.xlsx
