# Supplementary material for: Decoding the stoichiometric composition and organisation of bacterial metabolosomes
Source: Nat Commun. 2020 Apr 24;11:1976. doi: 10.1038/s41467-020-15888-4 (PMC7181861; doi:10.1038/s41467-020-15888-4)
Supplement: Supplementary file 3 — Source Data [file 41467_2020_15888_MOESM3_ESM.zip › source data/Source Data_Supplementary Figure 3a.xlsx]

## Sheet: WT
wt-diameter	average	SD	n		ΔpduA-diameter	average	SD	N
101.573	110.038	12.7176	104		98.811	101.703	15.7976	87
134.668					89.1447
125.812					86.6977
101.395					121.74
126.205					121.114
117.765					97.1573
128.072					113.825
119.307					112.821
102.423					70.166
105.016					96.1983
96.918					106.983
107.96					118.433
99.5263					99.7767
107.284					61.1757
102.731					71.329
110.731					104.519
99.6217					88.554
116.724					97.1457
116.503					113.653
106.896					116.148
112.222					101.517
131.121					108.111
97.6693					114.729
114.636					103.521
138.565					118.119
117.424					130.762
96.246					116.597
95.0437					94.39
87.5577					114.873
117.109					94.2057
107.403					88.6643
112.055					81.1863
122.281					94.6743
107.564					96.431
126.793					116.435
93.4097					98.729
110.147					98.0563
109.746					109.489
100.986					107.252
101.28					65.938
108.429					87.0997
104.449					111.176
101.989					135.63
112.624					103.763
100.14					86.1693
82.6973					111.76
99.5237					112.136
117.905					105.598
96.5797					97.4857
143.505					128.157
106.51					140.347
119.32					100.083
109.507					97.949
118.496					109.885
125.081					98.8087
129.154					97.2127
90.3567					99.5207
113.417					85.9607
115.973					117.62
144.843					105.2
108.04					105.188
119.619					105.099
98.2997					114.375
116.921					80.6427
100.478					69.247
106.242					100.58
116.252					116.175
122.135					73.807
112.716					86.6163
98.1357					90.7833
114.336					87.364
110.144					119.107
89.6813					128.912
97.7717					86.487
110.792					87.4773
101.262					99.7567
116.802					94.0767
97.8403					113.98
97.0283					102.665
112.54					104.906
104.786					139.681
133.96					108.447
100.677					94.504
111.014					75.438
120.792					79.7627
101.183					119.052
111.766					93.3737
123.729
90.0183
85.341
85.1477
107.772
116.262
119.473
111.248
86.4433
111.753
104.874
133.694
124.347
109.699
114.691
119.317
102.06
