# Supplementary material for: Decoding the stoichiometric composition and organisation of bacterial metabolosomes
Source: Nat Commun. 2020 Apr 24;11:1976. doi: 10.1038/s41467-020-15888-4 (PMC7181861; doi:10.1038/s41467-020-15888-4)
Supplement: Supplementary file 3 — Source Data [file 41467_2020_15888_MOESM3_ESM.zip › source data/Source Data_Figure 3ab and Supplementary Figure 10.xlsx]

## Sheet: Sheet3
Protein name		Peptide Sequence 1	Quant Prep1	Quant Prep1-SD	Peptide Sequence 2	Quant Prep2	Quant Prep2-SD
PduA	ΔpduA	IGSGLVTVIVR	9.69303	2.60444	SANVMLVGYEK	5.79443	2.28996
		IGSGLVTVIVR	6.94887		SANVMLVGYEK	3.01485
		IGSGLVTVIVR	9.01887		SANVMLVGYEK	3.37371
		IGSGLVTVIVR	14.0964		SANVMLVGYEK	8.73777
	WT	IGSGLVTVIVR	1304.93	111.271	SANVMLVGYEK	1936.8	101.943
		IGSGLVTVIVR	1437.34		SANVMLVGYEK	1946.41
		IGSGLVTVIVR	1489.59		SANVMLVGYEK	1764.28
		IGSGLVTVIVR	1206		SANVMLVGYEK	1716.93
PduB	ΔpduA	VATPEQQAIPGQPQPIR	163.385	6.84533
		VATPEQQAIPGQPQPIR	153.923
		VATPEQQAIPGQPQPIR	145.199
		VATPEQQAIPGQPQPIR	159.584
	WT	VATPEQQAIPGQPQPIR	618.949	41.5029
		VATPEQQAIPGQPQPIR	643.408
		VATPEQQAIPGQPQPIR	720.616
		VATPEQQAIPGQPQPIR	701.949
PduB'	ΔpduA	SIGILGAR	211.868	19.7556	ASYALEK	316.533	13.4936
		SIGILGAR	208.179		ASYALEK	307.638
		SIGILGAR	203.769		ASYALEK	295.689
		SIGILGAR	253.079		ASYALEK	332.685
	WT	SIGILGAR	991.753	95.1906	ASYALEK	1460.1	51.7823
		SIGILGAR	928.856		ASYALEK	1525.08
		SIGILGAR	950.658		ASYALEK	1581.34
		SIGILGAR	1170.65		ASYALEK	1455.2
PduC	ΔpduA	YGINLNR	279.427	22.0212	FAQEIINK	231.118	20.6572
		YGINLNR	266.13		FAQEIINK	187.549
		YGINLNR	233.904		FAQEIINK	176.017
		YGINLNR	226.277		FAQEIINK	203.097
	WT	YGINLNR	428.098	79.3615	FAQEIINK	442.415	60.8628
		YGINLNR	541.513		FAQEIINK	457.273
		YGINLNR	652.208		FAQEIINK	552.958
		YGINLNR	550.873		FAQEIINK	585.002
PduD	ΔpduA	EVIAGIEEEGIK	228.787	16.8858	SSDVAFVAVEGNR	244.599	22.8356
		EVIAGIEEEGIK	187.799		SSDVAFVAVEGNR	206.194
		EVIAGIEEEGIK	187.116		SSDVAFVAVEGNR	189.181
		EVIAGIEEEGIK	199.794		SSDVAFVAVEGNR	188.186
	WT	EVIAGIEEEGIK	343.27	51.1323	SSDVAFVAVEGNR	359.84	46.022
		EVIAGIEEEGIK	373.567		SSDVAFVAVEGNR	399.105
		EVIAGIEEEGIK	464.561		SSDVAFVAVEGNR	473.075
		EVIAGIEEEGIK	451.399		SSDVAFVAVEGNR	460.477
PduE	ΔpduA	ITPETLR	212.819	7.84245	VSDYPLANK	544.76	51.4243
		ITPETLR	193.991		VSDYPLANK	470.239
		ITPETLR	199.892		VSDYPLANK	453.075
		ITPETLR	211.219		VSDYPLANK	401.219
	WT	ITPETLR	298.784	56.6505	VSDYPLANK	898.525	122.391
		ITPETLR	355.417		VSDYPLANK	1041.49
		ITPETLR	453.081		VSDYPLANK	1148.72
		ITPETLR	398.596		VSDYPLANK	1224.2
PduG	ΔpduA	DDGVLVSNR	95.2327	9.52047	VFVTNALR	88.6455	8.59213
		DDGVLVSNR	71.8208		VFVTNALR	70.2271
		DDGVLVSNR	72.9221		VFVTNALR	65.8605
		DDGVLVSNR	84.2388		VFVTNALR	76.8473
	WT	DDGVLVSNR	63.6733	9.45965	VFVTNALR	55.92	8.20207
		DDGVLVSNR	69.1721		VFVTNALR	64.1736
		DDGVLVSNR	82.4526		VFVTNALR	76.6683
		DDGVLVSNR	86.8884		VFVTNALR	73.8216
PduH	ΔpduA	SSPLLVGIACDR	32.8474	4.59248	HSLVVHYK	45.6314	3.7646
		SSPLLVGIACDR	25.5063		HSLVVHYK	39.1965
		SSPLLVGIACDR	24.5561		HSLVVHYK	38.7035
		SSPLLVGIACDR	35.2245		HSLVVHYK	47.1556
	WT	SSPLLVGIACDR	23.2155	2.9175	HSLVVHYK	32.6013	4.45908
		SSPLLVGIACDR	27.7426		HSLVVHYK	33.9592
		SSPLLVGIACDR	25.9693		HSLVVHYK	42.3354
		SSPLLVGIACDR	31.2567		HSLVVHYK	41.9494
PduJ	ΔpduA	SANVQLVGYEK	7686.91	888.675	IGSGLVTVMVR	5791.02	340.578
		SANVQLVGYEK	8359.37		IGSGLVTVMVR	6564.96
		SANVQLVGYEK	6724.03		IGSGLVTVMVR	5985.85
		SANVQLVGYEK	6037.58		IGSGLVTVMVR	5682.1
	WT	SANVQLVGYEK	5390.45	430.412	IGSGLVTVMVR	4076.23	152.971
		SANVQLVGYEK	5317.5		IGSGLVTVMVR	4060.62
		SANVQLVGYEK	5643.06		IGSGLVTVMVR	4067.36
		SANVQLVGYEK	4496.3		IGSGLVTVMVR	3715.03
PduK	ΔpduA	SASITLLALEK	567.867	47.4128	TNGSGWMVIK	547.17	41.2053
		SASITLLALEK	599.971		TNGSGWMVIK	637.627
		SASITLLALEK	487.507		TNGSGWMVIK	535.423
		SASITLLALEK	496.648		TNGSGWMVIK	600.142
	WT	SASITLLALEK	470.532	78.5055	TNGSGWMVIK	462.281	41.0424
		SASITLLALEK	404.567		TNGSGWMVIK	486.143
		SASITLLALEK	620.317		TNGSGWMVIK	545.085
		SASITLLALEK	515.099		TNGSGWMVIK	562.174
PduL	ΔpduA	SVSQVEISR	38.5548	4.63915	TLGIAAPLR	33.2916	4.80651
		SVSQVEISR	25.9797		TLGIAAPLR	21.6942
		SVSQVEISR	29.2774		TLGIAAPLR	24.5417
		SVSQVEISR	32.4597		TLGIAAPLR	31.589
	WT	SVSQVEISR	30.2602	3.05651	TLGIAAPLR	28.9417	1.99966
		SVSQVEISR	30.5299		TLGIAAPLR	29.4526
		SVSQVEISR	36.5844		TLGIAAPLR	30.0346
		SVSQVEISR	36.4237		TLGIAAPLR	34.0071
PduM	ΔpduA	IVEEIVSR	53.9067	6.6668	DVALLSR	42.568	4.24328
		IVEEIVSR	44.8659		DVALLSR	31.6311
		IVEEIVSR	42.2077		DVALLSR	41.2898
		IVEEIVSR	58.6874		DVALLSR	39.3198
	WT	IVEEIVSR	50.0133	4.73498	DVALLSR	41.5796	8.70731
		IVEEIVSR	51.8687		DVALLSR	57.0472
		IVEEIVSR	55.2573		DVALLSR	64.9033
		IVEEIVSR	62.4156		DVALLSR	59.8784
PduN	ΔpduA	VTGAVVSTQK	73.8241	8.18621
		VTGAVVSTQK	52.444
		VTGAVVSTQK	57.1905
		VTGAVVSTQK	56.5414
	WT	VTGAVVSTQK	56.4479	3.61546
		VTGAVVSTQK	56.7988
		VTGAVVSTQK	65.1956
		VTGAVVSTQK	61.5578
PduO	ΔpduA	LSDCLYALAR	73.24	16.4211	VEPLHSFILPGR	126.968	7.0873
		LSDCLYALAR	50.1336		VEPLHSFILPGR	107.288
		LSDCLYALAR	59.1226		VEPLHSFILPGR	117.599
		LSDCLYALAR	93.6401		VEPLHSFILPGR	120.368
	WT	LSDCLYALAR	86.7263	13.3362	VEPLHSFILPGR	124.332	14.9349
		LSDCLYALAR	97.3009		VEPLHSFILPGR	143.247
		LSDCLYALAR	115.827		VEPLHSFILPGR	166.143
		LSDCLYALAR	119.186		VEPLHSFILPGR	149.115
PduP	ΔpduA	SLIVVESVAER	301.321	29.1067	TLQTSIFVK	285.358	20.8733
		SLIVVESVAER	232.364		TLQTSIFVK	232.082
		SLIVVESVAER	228.008		TLQTSIFVK	241.61
		SLIVVESVAER	256.692		TLQTSIFVK	239.929
	WT	SLIVVESVAER	177.248	30.6824	TLQTSIFVK	172.001	24.8364
		SLIVVESVAER	192.099		TLQTSIFVK	202.054
		SLIVVESVAER	233.475		TLQTSIFVK	229.14
		SLIVVESVAER	253.446		TLQTSIFVK	234.402
PduQ	ΔpduA	ASDFTDALAEK	118.083	14.0078	CVLPSLAVALK	107.508	9.64331
		ASDFTDALAEK	106.8		CVLPSLAVALK	101.171
		ASDFTDALAEK	96.2963		CVLPSLAVALK	95.9928
		ASDFTDALAEK	134.077		CVLPSLAVALK	121.738
	WT	ASDFTDALAEK	128.26	12.0431	CVLPSLAVALK	117.081	13.3198
		ASDFTDALAEK	139.352		CVLPSLAVALK	129.965
		ASDFTDALAEK	150.687		CVLPSLAVALK	153.973
		ASDFTDALAEK	160.366		CVLPSLAVALK	130.304
PduS	ΔpduA	TVLSVAR	54.7293	6.39718	LCTDLCPR	47.7178	4.61132
		TVLSVAR	40.5929		LCTDLCPR	36.1755
		TVLSVAR	43.5068		LCTDLCPR	36.8298
		TVLSVAR	54.6246		LCTDLCPR	39.0922
	WT	TVLSVAR	45.4109	3.68374	LCTDLCPR	39.6735	2.05628
		TVLSVAR	44.8847		LCTDLCPR	44.9965
		TVLSVAR	52.214		LCTDLCPR	42.9296
		TVLSVAR	52.7762		LCTDLCPR	44.3627
PduT	ΔpduA	GSNVTLVR	248.488	14.1905	GLLVYR	317.105	27.2809
		GSNVTLVR	248.607		GLLVYR	281.272
		GSNVTLVR	214.302		GLLVYR	259.188
		GSNVTLVR	242.746		GLLVYR	244.733
	WT	GSNVTLVR	229.122	12.3745	GLLVYR	284.892	19.3618
		GSNVTLVR	233.856		GLLVYR	276.781
		GSNVTLVR	261.507		GLLVYR	321.617
		GSNVTLVR	242.379		GLLVYR	272.584
PduU	ΔpduA	SGAVEIGFLDR	104.169	9.86304	FTGAVVLTGDVSAVEYALK	88.6786	5.02604
		SGAVEIGFLDR	117.079		FTGAVVLTGDVSAVEYALK	99.2319
		SGAVEIGFLDR	99.2076		FTGAVVLTGDVSAVEYALK	89.978
		SGAVEIGFLDR	123.903		FTGAVVLTGDVSAVEYALK	99.4425
	WT	SGAVEIGFLDR	112.783	17.2568	FTGAVVLTGDVSAVEYALK	102.833	20.5258
		SGAVEIGFLDR	113.303		FTGAVVLTGDVSAVEYALK	111.131
		SGAVEIGFLDR	148.68		FTGAVVLTGDVSAVEYALK	153.485
		SGAVEIGFLDR	146.35		FTGAVVLTGDVSAVEYALK	139.181
PduV	ΔpduA	TSLTQSLR	7.61767	2.11328	ADLAEPQR	6.06719	1.85783
		TSLTQSLR	3.61101		ADLAEPQR	3.31994
		TSLTQSLR	5.05678		ADLAEPQR	4.14772
		TSLTQSLR	9.01177		ADLAEPQR	8.13262
	WT	TSLTQSLR	5.77446	1.89023	ADLAEPQR	4.745	1.61814
		TSLTQSLR	5.59858		ADLAEPQR	4.61743
		TSLTQSLR	5.85946		ADLAEPQR	5.39106
		TSLTQSLR	10.1041		ADLAEPQR	8.59288
PduW	ΔpduA	DAVTLLLEK	15.597	2.98347	YVSGVLAEK	15.0047	2.59167
		DAVTLLLEK	9.14711		YVSGVLAEK	9.37351
		DAVTLLLEK	10.693		YVSGVLAEK	10.7235
		DAVTLLLEK	15.9636		YVSGVLAEK	15.2745
	WT	DAVTLLLEK	9.32839	1.81566	YVSGVLAEK	9.62802	1.79063
		DAVTLLLEK	9.78927		YVSGVLAEK	10.2348
		DAVTLLLEK	10.7609		YVSGVLAEK	11.3688
		DAVTLLLEK	13.979		YVSGVLAEK	14.2859
PduX	ΔpduA	SSIPVAK	4.0819	1.94412
		SSIPVAK	2.43977
		SSIPVAK	2.7242
		SSIPVAK	7.33686
	WT	SSIPVAK	3.04276	1.36518
		SSIPVAK	3.03647
		SSIPVAK	2.95918
		SSIPVAK	6.16463
