# Supplementary material for: Decoding the stoichiometric composition and organisation of bacterial metabolosomes
Source: Nat Commun. 2020 Apr 24;11:1976. doi: 10.1038/s41467-020-15888-4 (PMC7181861; doi:10.1038/s41467-020-15888-4)
Supplement: Supplementary file 3 — Source Data [file 41467_2020_15888_MOESM3_ESM.zip › source data/Source Data_Figure 1e.xlsx]

## Sheet: Sheet1
WT	ΔpduA
4.83587	6.94664
5.10502	5.44594
6.05111	5.97771
7.83565	3.59942
