# Supplementary material for: Decoding the stoichiometric composition and organisation of bacterial metabolosomes
Source: Nat Commun. 2020 Apr 24;11:1976. doi: 10.1038/s41467-020-15888-4 (PMC7181861; doi:10.1038/s41467-020-15888-4)
Supplement: Supplementary file 3 — Source Data [file 41467_2020_15888_MOESM3_ESM.zip › source data/Source Data_Table 1.xlsx]

## Sheet: 160818_Quant Results
Replicate Name	Protein Name	Peptide Sequence	Precursor Charge	light Isotope Label Type	light Total Area Ratio	light Precursor Mz	light Best Retention Time	light Total Area	heavy Isotope Label Type	heavy Total Area Ratio	heavy Precursor Mz	heavy Best Retention Time	heavy Total Area	Ratio L/H
KO_Rep2	PDU_QconCAT|Quantification	IGSGLVTVIVR	2	light	6.3564+/-7.2937	557.353	25.95+/-0.03	58129924	heavy		562.357	25.95+/-0.04	543072256	0.107039
KO_Rep3	PDU_QconCAT|Quantification	IGSGLVTVIVR	2	light	6.3564+/-7.2937	557.353	25.95+/-0.03	82164496	heavy		562.357	25.95+/-0.04	766352704	0.107215
KO_Rep4	PDU_QconCAT|Quantification	IGSGLVTVIVR	2	light	6.3564+/-7.2937	557.353	25.95+/-0.03	129117888	heavy		562.357	25.95+/-0.04	1701943552	0.075865
WT_Rep1	PDU_QconCAT|Quantification	IGSGLVTVIVR	2	light	6.3564+/-7.2937	557.353	25.95+/-0.03	4334700544	heavy		562.357	25.95+/-0.04	320165472	13.5389
WT_Rep2	PDU_QconCAT|Quantification	IGSGLVTVIVR	2	light	6.3564+/-7.2937	557.353	25.95+/-0.03	7403786752	heavy		562.357	25.95+/-0.04	527709024	14.0301
WT_Rep3	PDU_QconCAT|Quantification	IGSGLVTVIVR	2	light	6.3564+/-7.2937	557.353	25.95+/-0.03	5845661696	heavy		562.357	25.95+/-0.04	352150784	16.5999
WT_Rep4	PDU_QconCAT|Quantification	IGSGLVTVIVR	2	light	6.3564+/-7.2937	557.353	25.95+/-0.03	5146678784	heavy		562.357	25.95+/-0.04	814918016	6.31558
KO_Rep1	PDU_QconCAT|Quantification	IGSGLVTVIVR	2	light	6.3564+/-7.2937	557.353	25.95+/-0.03	71230472	heavy		562.357	25.95+/-0.04	926856512	0.0768517
KO_Rep2	PDU_QconCAT|Quantification	SANVMLVGYEK	2	light	8.4907+/-9.6764	605.81	23.21+/-0.03	32551920	heavy		609.818	23.21+/-0.03	700944256	0.0464401
KO_Rep3	PDU_QconCAT|Quantification	SANVMLVGYEK	2	light	8.4907+/-9.6764	605.81	23.21+/-0.03	38698748	heavy		609.818	23.21+/-0.03	964908480	0.0401061
KO_Rep4	PDU_QconCAT|Quantification	SANVMLVGYEK	2	light	8.4907+/-9.6764	605.81	23.21+/-0.03	88020736	heavy		609.818	23.21+/-0.03	1871770624	0.0470254
WT_Rep1	PDU_QconCAT|Quantification	SANVMLVGYEK	2	light	8.4907+/-9.6764	605.81	23.21+/-0.03	10165921792	heavy		609.818	23.21+/-0.03	505899104	20.0948
WT_Rep2	PDU_QconCAT|Quantification	SANVMLVGYEK	2	light	8.4907+/-9.6764	605.81	23.21+/-0.03	10312585216	heavy		609.818	23.21+/-0.03	542791168	18.9992
WT_Rep3	PDU_QconCAT|Quantification	SANVMLVGYEK	2	light	8.4907+/-9.6764	605.81	23.21+/-0.03	9002687488	heavy		609.818	23.21+/-0.03	457896640	19.661
WT_Rep4	PDU_QconCAT|Quantification	SANVMLVGYEK	2	light	8.4907+/-9.6764	605.81	23.21+/-0.03	8848657408	heavy		609.818	23.21+/-0.03	984142720	8.99123
KO_Rep1	PDU_QconCAT|Quantification	SANVMLVGYEK	2	light	8.4907+/-9.6764	605.81	23.21+/-0.03	60033176	heavy		609.818	23.21+/-0.03	1306734592	0.0459414
KO_Rep2	PDU_QconCAT|Quantification	SANVMLVGYEK	2	light	7.4708+/-8.5309	613.808	21.2+/-0.04	4569491	heavy		617.815	21.2+/-0.03	75976672	0.0601433
KO_Rep3	PDU_QconCAT|Quantification	SANVMLVGYEK	2	light	7.4708+/-8.5309	613.808	21.2+/-0.04	4218063	heavy		617.815	21.2+/-0.03	96618352	0.043657
KO_Rep4	PDU_QconCAT|Quantification	SANVMLVGYEK	2	light	7.4708+/-8.5309	613.808	21.2+/-0.04	10363594	heavy		617.815	21.2+/-0.03	218141520	0.0475086
WT_Rep1	PDU_QconCAT|Quantification	SANVMLVGYEK	2	light	7.4708+/-8.5309	613.808	21.2+/-0.04	1084496768	heavy		617.815	21.2+/-0.03	67356432	16.1009
WT_Rep2	PDU_QconCAT|Quantification	SANVMLVGYEK	2	light	7.4708+/-8.5309	613.808	21.2+/-0.04	1421134720	heavy		617.815	21.2+/-0.03	83958808	16.9266
WT_Rep3	PDU_QconCAT|Quantification	SANVMLVGYEK	2	light	7.4708+/-8.5309	613.808	21.2+/-0.04	1386359040	heavy		617.815	21.2+/-0.03	74293232	18.6606
WT_Rep4	PDU_QconCAT|Quantification	SANVMLVGYEK	2	light	7.4708+/-8.5309	613.808	21.2+/-0.04	1209656064	heavy		617.815	21.2+/-0.03	153679712	7.87128
KO_Rep1	PDU_QconCAT|Quantification	SANVMLVGYEK	2	light	7.4708+/-8.5309	613.808	21.2+/-0.04	8144526	heavy		617.815	21.2+/-0.03	146192112	0.0557111
KO_Rep2	PDU_QconCAT|Quantification	VATPEQQAIPGQPQPIR	2	light	3.8325+/-2.7307	915.497	21.82+/-0.03	2252553984	heavy		920.501	21.82+/-0.03	950041984	2.371
KO_Rep3	PDU_QconCAT|Quantification	VATPEQQAIPGQPQPIR	2	light	3.8325+/-2.7307	915.497	21.82+/-0.03	2624117760	heavy		920.501	21.82+/-0.03	1520252416	1.72611
KO_Rep4	PDU_QconCAT|Quantification	VATPEQQAIPGQPQPIR	2	light	3.8325+/-2.7307	915.497	21.82+/-0.03	2468659456	heavy		920.501	21.82+/-0.03	2874353408	0.858857
WT_Rep1	PDU_QconCAT|Quantification	VATPEQQAIPGQPQPIR	2	light	3.8325+/-2.7307	915.497	21.82+/-0.03	6710528512	heavy		920.501	21.82+/-0.03	1044970944	6.42174
WT_Rep2	PDU_QconCAT|Quantification	VATPEQQAIPGQPQPIR	2	light	3.8325+/-2.7307	915.497	21.82+/-0.03	7239225344	heavy		920.501	21.82+/-0.03	1152671232	6.28039
WT_Rep3	PDU_QconCAT|Quantification	VATPEQQAIPGQPQPIR	2	light	3.8325+/-2.7307	915.497	21.82+/-0.03	7939563520	heavy		920.501	21.82+/-0.03	988679424	8.03047
WT_Rep4	PDU_QconCAT|Quantification	VATPEQQAIPGQPQPIR	2	light	3.8325+/-2.7307	915.497	21.82+/-0.03	6002254848	heavy		920.501	21.82+/-0.03	1632831488	3.67598
KO_Rep1	PDU_QconCAT|Quantification	VATPEQQAIPGQPQPIR	2	light	3.8325+/-2.7307	915.497	21.82+/-0.03	2683667456	heavy		920.501	21.82+/-0.03	2071686528	1.2954
KO_Rep2	PDU_QconCAT|Quantification	SIGILGAR	2	light	5.594+/-3.9349	393.745	22.68+/-0.03	2182591744	heavy		398.749	22.68+/-0.03	680623808	3.20675
KO_Rep3	PDU_QconCAT|Quantification	SIGILGAR	2	light	5.594+/-3.9349	393.745	22.68+/-0.03	2811446016	heavy		398.749	22.68+/-0.03	1160613760	2.42238
KO_Rep4	PDU_QconCAT|Quantification	SIGILGAR	2	light	5.594+/-3.9349	393.745	22.68+/-0.03	2583286528	heavy		398.749	22.68+/-0.03	1896637568	1.36203
WT_Rep1	PDU_QconCAT|Quantification	SIGILGAR	2	light	5.594+/-3.9349	393.745	22.68+/-0.03	6521963008	heavy		398.749	22.68+/-0.03	633837120	10.2897
WT_Rep2	PDU_QconCAT|Quantification	SIGILGAR	2	light	5.594+/-3.9349	393.745	22.68+/-0.03	7202399744	heavy		398.749	22.68+/-0.03	794380736	9.06668
WT_Rep3	PDU_QconCAT|Quantification	SIGILGAR	2	light	5.594+/-3.9349	393.745	22.68+/-0.03	6687418368	heavy		398.749	22.68+/-0.03	631243328	10.594
WT_Rep4	PDU_QconCAT|Quantification	SIGILGAR	2	light	5.594+/-3.9349	393.745	22.68+/-0.03	7347245056	heavy		398.749	22.68+/-0.03	1198481408	6.13046
KO_Rep1	PDU_QconCAT|Quantification	SIGILGAR	2	light	5.594+/-3.9349	393.745	22.68+/-0.03	2566513664	heavy		398.749	22.68+/-0.03	1527867264	1.6798
KO_Rep2	PDU_QconCAT|Quantification	ASYALEK	2	light	8.479+/-6.424	391.208	17.68+/-0.03	900351104	heavy		395.215	17.68+/-0.04	189995600	4.7388
KO_Rep3	PDU_QconCAT|Quantification	ASYALEK	2	light	8.479+/-6.424	391.208	17.68+/-0.03	876905408	heavy		395.215	17.68+/-0.04	249467600	3.51511
KO_Rep4	PDU_QconCAT|Quantification	ASYALEK	2	light	8.479+/-6.424	391.208	17.68+/-0.03	1273650432	heavy		395.215	17.68+/-0.04	711354048	1.79046
WT_Rep1	PDU_QconCAT|Quantification	ASYALEK	2	light	8.479+/-6.424	391.208	17.68+/-0.03	2131437056	heavy		395.215	17.68+/-0.04	140699392	15.1489
WT_Rep2	PDU_QconCAT|Quantification	ASYALEK	2	light	8.479+/-6.424	391.208	17.68+/-0.03	2425193984	heavy		395.215	17.68+/-0.04	162912496	14.8865
WT_Rep3	PDU_QconCAT|Quantification	ASYALEK	2	light	8.479+/-6.424	391.208	17.68+/-0.03	2378058496	heavy		395.215	17.68+/-0.04	134946240	17.6223
WT_Rep4	PDU_QconCAT|Quantification	ASYALEK	2	light	8.479+/-6.424	391.208	17.68+/-0.03	2634754304	heavy		395.215	17.68+/-0.04	345740000	7.62062
KO_Rep1	PDU_QconCAT|Quantification	ASYALEK	2	light	8.479+/-6.424	391.208	17.68+/-0.03	1125362432	heavy		395.215	17.68+/-0.04	448414336	2.50965
KO_Rep2	PDU_QconCAT|Quantification	YGINLNR	2	light	3.7742+/-1.9193	425.233	20.96+/-0.04	1710415104	heavy		430.237	20.96+/-0.05	417234176	4.09941
KO_Rep3	PDU_QconCAT|Quantification	YGINLNR	2	light	3.7742+/-1.9193	425.233	20.96+/-0.04	1827525760	heavy		430.237	20.96+/-0.05	657238080	2.78061
KO_Rep4	PDU_QconCAT|Quantification	YGINLNR	2	light	3.7742+/-1.9193	425.233	20.96+/-0.04	1861550080	heavy		430.237	20.96+/-0.05	1528631424	1.21779
WT_Rep1	PDU_QconCAT|Quantification	YGINLNR	2	light	3.7742+/-1.9193	425.233	20.96+/-0.04	2410598912	heavy		430.237	20.96+/-0.05	542730496	4.44161
WT_Rep2	PDU_QconCAT|Quantification	YGINLNR	2	light	3.7742+/-1.9193	425.233	20.96+/-0.04	2842375168	heavy		430.237	20.96+/-0.05	537739520	5.28578
WT_Rep3	PDU_QconCAT|Quantification	YGINLNR	2	light	3.7742+/-1.9193	425.233	20.96+/-0.04	3456786176	heavy		430.237	20.96+/-0.05	475607808	7.26814
WT_Rep4	PDU_QconCAT|Quantification	YGINLNR	2	light	3.7742+/-1.9193	425.233	20.96+/-0.04	2818427392	heavy		430.237	20.96+/-0.05	976984576	2.88482
KO_Rep1	PDU_QconCAT|Quantification	YGINLNR	2	light	3.7742+/-1.9193	425.233	20.96+/-0.04	2250451200	heavy		430.237	20.96+/-0.05	1015800192	2.21545
KO_Rep2	PDU_QconCAT|Quantification	FAQEIINK	2	light	3.2733+/-1.6866	481.769	20.15+/-0.04	1907294592	heavy		485.776	20.15+/-0.04	660198720	2.88897
KO_Rep3	PDU_QconCAT|Quantification	FAQEIINK	2	light	3.2733+/-1.6866	481.769	20.15+/-0.04	1977548672	heavy		485.776	20.15+/-0.04	945080512	2.09247
KO_Rep4	PDU_QconCAT|Quantification	FAQEIINK	2	light	3.2733+/-1.6866	481.769	20.15+/-0.04	2123483520	heavy		485.776	20.15+/-0.04	1942732288	1.09304
WT_Rep1	PDU_QconCAT|Quantification	FAQEIINK	2	light	3.2733+/-1.6866	481.769	20.15+/-0.04	2769151744	heavy		485.776	20.15+/-0.04	603280768	4.59015
WT_Rep2	PDU_QconCAT|Quantification	FAQEIINK	2	light	3.2733+/-1.6866	481.769	20.15+/-0.04	3332247296	heavy		485.776	20.15+/-0.04	746554048	4.4635
WT_Rep3	PDU_QconCAT|Quantification	FAQEIINK	2	light	3.2733+/-1.6866	481.769	20.15+/-0.04	3637002496	heavy		485.776	20.15+/-0.04	590220672	6.16211
WT_Rep4	PDU_QconCAT|Quantification	FAQEIINK	2	light	3.2733+/-1.6866	481.769	20.15+/-0.04	3195293184	heavy		485.776	20.15+/-0.04	1043003328	3.06355
KO_Rep1	PDU_QconCAT|Quantification	FAQEIINK	2	light	3.2733+/-1.6866	481.769	20.15+/-0.04	2527316992	heavy		485.776	20.15+/-0.04	1379216896	1.83243
KO_Rep2	PDU_QconCAT|Quantification	EVIAGIEEEGIK	2	light	2.8444+/-1.2766	643.846	23.72+/-0.03	3082075136	heavy		647.853	23.72+/-0.03	1065422464	2.89282
KO_Rep3	PDU_QconCAT|Quantification	EVIAGIEEEGIK	2	light	2.8444+/-1.2766	643.846	23.72+/-0.03	3736736512	heavy		647.853	23.72+/-0.03	1679884160	2.2244
KO_Rep4	PDU_QconCAT|Quantification	EVIAGIEEEGIK	2	light	2.8444+/-1.2766	643.846	23.72+/-0.03	3493211136	heavy		647.853	23.72+/-0.03	3248705024	1.07526
WT_Rep1	PDU_QconCAT|Quantification	EVIAGIEEEGIK	2	light	2.8444+/-1.2766	643.846	23.72+/-0.03	3602205184	heavy		647.853	23.72+/-0.03	1011428224	3.5615
WT_Rep2	PDU_QconCAT|Quantification	EVIAGIEEEGIK	2	light	2.8444+/-1.2766	643.846	23.72+/-0.03	4259431936	heavy		647.853	23.72+/-0.03	1168106880	3.64644
WT_Rep3	PDU_QconCAT|Quantification	EVIAGIEEEGIK	2	light	2.8444+/-1.2766	643.846	23.72+/-0.03	4981163520	heavy		647.853	23.72+/-0.03	962167552	5.17702
WT_Rep4	PDU_QconCAT|Quantification	EVIAGIEEEGIK	2	light	2.8444+/-1.2766	643.846	23.72+/-0.03	4336567296	heavy		647.853	23.72+/-0.03	1834501120	2.36389
KO_Rep1	PDU_QconCAT|Quantification	EVIAGIEEEGIK	2	light	2.8444+/-1.2766	643.846	23.72+/-0.03	3717688832	heavy		647.853	23.72+/-0.03	2049504896	1.81394
KO_Rep2	PDU_QconCAT|Quantification	SSDVAFVAVEGNR	2	light	2.9612+/-1.3366	675.836	23.29+/-0.04	3039782400	heavy		680.84	23.29+/-0.03	957061056	3.17616
KO_Rep3	PDU_QconCAT|Quantification	SSDVAFVAVEGNR	2	light	2.9612+/-1.3366	675.836	23.29+/-0.04	3457417728	heavy		680.84	23.29+/-0.03	1537347968	2.24895
KO_Rep4	PDU_QconCAT|Quantification	SSDVAFVAVEGNR	2	light	2.9612+/-1.3366	675.836	23.29+/-0.04	3009446912	heavy		680.84	23.29+/-0.03	2971449856	1.01279
WT_Rep1	PDU_QconCAT|Quantification	SSDVAFVAVEGNR	2	light	2.9612+/-1.3366	675.836	23.29+/-0.04	3603151104	heavy		680.84	23.29+/-0.03	965107520	3.73342
WT_Rep2	PDU_QconCAT|Quantification	SSDVAFVAVEGNR	2	light	2.9612+/-1.3366	675.836	23.29+/-0.04	4052518400	heavy		680.84	23.29+/-0.03	1040249152	3.89572
WT_Rep3	PDU_QconCAT|Quantification	SSDVAFVAVEGNR	2	light	2.9612+/-1.3366	675.836	23.29+/-0.04	4651736576	heavy		680.84	23.29+/-0.03	882364992	5.2719
WT_Rep4	PDU_QconCAT|Quantification	SSDVAFVAVEGNR	2	light	2.9612+/-1.3366	675.836	23.29+/-0.04	4395725312	heavy		680.84	23.29+/-0.03	1822865664	2.41144
KO_Rep1	PDU_QconCAT|Quantification	SSDVAFVAVEGNR	2	light	2.9612+/-1.3366	675.836	23.29+/-0.04	3621459712	heavy		680.84	23.29+/-0.03	1867390080	1.93932
KO_Rep2	PDU_QconCAT|Quantification	ITPETLR	2	light	2.7368+/-1.2125	415.243	18.96+/-0.04	1327417088	heavy		420.247	18.96+/-0.04	444219520	2.9882
KO_Rep3	PDU_QconCAT|Quantification	ITPETLR	2	light	2.7368+/-1.2125	415.243	18.96+/-0.04	1648662400	heavy		420.247	18.96+/-0.04	693798208	2.37629
KO_Rep4	PDU_QconCAT|Quantification	ITPETLR	2	light	2.7368+/-1.2125	415.243	18.96+/-0.04	1707486080	heavy		420.247	18.96+/-0.04	1502078464	1.13675
WT_Rep1	PDU_QconCAT|Quantification	ITPETLR	2	light	2.7368+/-1.2125	415.243	18.96+/-0.04	1839844480	heavy		420.247	18.96+/-0.04	593508608	3.09995
WT_Rep2	PDU_QconCAT|Quantification	ITPETLR	2	light	2.7368+/-1.2125	415.243	18.96+/-0.04	2202118144	heavy		420.247	18.96+/-0.04	634749504	3.46927
WT_Rep3	PDU_QconCAT|Quantification	ITPETLR	2	light	2.7368+/-1.2125	415.243	18.96+/-0.04	2733547264	heavy		420.247	18.96+/-0.04	541394688	5.04908
WT_Rep4	PDU_QconCAT|Quantification	ITPETLR	2	light	2.7368+/-1.2125	415.243	18.96+/-0.04	2414793472	heavy		420.247	18.96+/-0.04	1156857728	2.08737
KO_Rep1	PDU_QconCAT|Quantification	ITPETLR	2	light	2.7368+/-1.2125	415.243	18.96+/-0.04	2068071424	heavy		420.247	18.96+/-0.04	1225636736	1.68734
KO_Rep2	PDU_QconCAT|Quantification	VSDYPLANK	2	light	7.2261+/-3.4287	503.764	19.51+/-0.03	1215876480	heavy		507.771	19.5+/-0.03	167858304	7.24347
KO_Rep3	PDU_QconCAT|Quantification	VSDYPLANK	2	light	7.2261+/-3.4287	503.764	19.51+/-0.03	1301024128	heavy		507.771	19.5+/-0.03	241552944	5.38608
KO_Rep4	PDU_QconCAT|Quantification	VSDYPLANK	2	light	7.2261+/-3.4287	503.764	19.51+/-0.03	1445983744	heavy		507.771	19.5+/-0.03	669654272	2.1593
WT_Rep1	PDU_QconCAT|Quantification	VSDYPLANK	2	light	7.2261+/-3.4287	503.764	19.51+/-0.03	1518363008	heavy		507.771	19.5+/-0.03	162872560	9.3224
WT_Rep2	PDU_QconCAT|Quantification	VSDYPLANK	2	light	7.2261+/-3.4287	503.764	19.51+/-0.03	1881213440	heavy		507.771	19.5+/-0.03	185047680	10.1661
WT_Rep3	PDU_QconCAT|Quantification	VSDYPLANK	2	light	7.2261+/-3.4287	503.764	19.51+/-0.03	2013906048	heavy		507.771	19.5+/-0.03	157321200	12.8012
WT_Rep4	PDU_QconCAT|Quantification	VSDYPLANK	2	light	7.2261+/-3.4287	503.764	19.51+/-0.03	1898002304	heavy		507.771	19.5+/-0.03	296059072	6.41089
KO_Rep1	PDU_QconCAT|Quantification	VSDYPLANK	2	light	7.2261+/-3.4287	503.764	19.51+/-0.03	1576414464	heavy		507.771	19.5+/-0.03	364981888	4.31916
KO_Rep2	PDU_QconCAT|Quantification	DDGVLVSNR	2	light	0.7364+/-0.2256	487.749	19.62+/-0.03	613495040	heavy		492.753	19.61+/-0.03	554539968	1.10631
KO_Rep3	PDU_QconCAT|Quantification	DDGVLVSNR	2	light	0.7364+/-0.2256	487.749	19.62+/-0.03	602726720	heavy		492.753	19.61+/-0.03	695277184	0.866887
KO_Rep4	PDU_QconCAT|Quantification	DDGVLVSNR	2	light	0.7364+/-0.2256	487.749	19.62+/-0.03	714409664	heavy		492.753	19.61+/-0.03	1575808512	0.453361
WT_Rep1	PDU_QconCAT|Quantification	DDGVLVSNR	2	light	0.7364+/-0.2256	487.749	19.62+/-0.03	402959552	heavy		492.753	19.61+/-0.03	609968064	0.660624
WT_Rep2	PDU_QconCAT|Quantification	DDGVLVSNR	2	light	0.7364+/-0.2256	487.749	19.62+/-0.03	441354144	heavy		492.753	19.61+/-0.03	653666112	0.675198
WT_Rep3	PDU_QconCAT|Quantification	DDGVLVSNR	2	light	0.7364+/-0.2256	487.749	19.62+/-0.03	474366080	heavy		492.753	19.61+/-0.03	516264224	0.918844
WT_Rep4	PDU_QconCAT|Quantification	DDGVLVSNR	2	light	0.7364+/-0.2256	487.749	19.62+/-0.03	470052736	heavy		492.753	19.61+/-0.03	1033040320	0.455019
KO_Rep1	PDU_QconCAT|Quantification	DDGVLVSNR	2	light	0.7364+/-0.2256	487.749	19.62+/-0.03	835498240	heavy		492.753	19.61+/-0.03	1106536832	0.755057
KO_Rep2	PDU_QconCAT|Quantification	VFVTNALR	2	light	0.6786+/-0.2308	460.272	22.18+/-0.03	1148075264	heavy		465.276	22.18+/-0.03	1061299456	1.08176
KO_Rep3	PDU_QconCAT|Quantification	VFVTNALR	2	light	0.6786+/-0.2308	460.272	22.18+/-0.03	1344374016	heavy		465.276	22.18+/-0.03	1717085184	0.78294
KO_Rep4	PDU_QconCAT|Quantification	VFVTNALR	2	light	0.6786+/-0.2308	460.272	22.18+/-0.03	1279044992	heavy		465.276	22.18+/-0.03	3092611072	0.413581
WT_Rep1	PDU_QconCAT|Quantification	VFVTNALR	2	light	0.6786+/-0.2308	460.272	22.18+/-0.03	690404736	heavy		465.276	22.18+/-0.03	1189979136	0.580182
WT_Rep2	PDU_QconCAT|Quantification	VFVTNALR	2	light	0.6786+/-0.2308	460.272	22.18+/-0.03	809385344	heavy		465.276	22.18+/-0.03	1292106880	0.626407
WT_Rep3	PDU_QconCAT|Quantification	VFVTNALR	2	light	0.6786+/-0.2308	460.272	22.18+/-0.03	918672960	heavy		465.276	22.18+/-0.03	1075246464	0.854384
WT_Rep4	PDU_QconCAT|Quantification	VFVTNALR	2	light	0.6786+/-0.2308	460.272	22.18+/-0.03	833810880	heavy		465.276	22.18+/-0.03	2156833024	0.38659
KO_Rep1	PDU_QconCAT|Quantification	VFVTNALR	2	light	0.6786+/-0.2308	460.272	22.18+/-0.03	1718161664	heavy		465.276	22.18+/-0.03	2444633856	0.70283
KO_Rep2	PDU_QconCAT|Quantification	SSPLLVGIACDR	2	light	0.2624+/-0.0699	644.34	25.65+/-0.03	564515712	heavy		649.344	25.65+/-0.03	1436817408	0.392893
KO_Rep3	PDU_QconCAT|Quantification	SSPLLVGIACDR	2	light	0.2624+/-0.0699	644.34	25.65+/-0.03	584072768	heavy		649.344	25.65+/-0.03	2000805632	0.291919
KO_Rep4	PDU_QconCAT|Quantification	SSPLLVGIACDR	2	light	0.2624+/-0.0699	644.34	25.65+/-0.03	653935744	heavy		649.344	25.65+/-0.03	3449515008	0.189573
WT_Rep1	PDU_QconCAT|Quantification	SSPLLVGIACDR	2	light	0.2624+/-0.0699	644.34	25.65+/-0.03	300422304	heavy		649.344	25.65+/-0.03	1247260672	0.240866
WT_Rep2	PDU_QconCAT|Quantification	SSPLLVGIACDR	2	light	0.2624+/-0.0699	644.34	25.65+/-0.03	368564192	heavy		649.344	25.65+/-0.03	1361021568	0.2708
WT_Rep3	PDU_QconCAT|Quantification	SSPLLVGIACDR	2	light	0.2624+/-0.0699	644.34	25.65+/-0.03	295959680	heavy		649.344	25.65+/-0.03	1022669248	0.289399
WT_Rep4	PDU_QconCAT|Quantification	SSPLLVGIACDR	2	light	0.2624+/-0.0699	644.34	25.65+/-0.03	330940864	heavy		649.344	25.65+/-0.03	2021808000	0.163686
KO_Rep1	PDU_QconCAT|Quantification	SSPLLVGIACDR	2	light	0.2624+/-0.0699	644.34	25.65+/-0.03	678466496	heavy		649.344	25.65+/-0.03	2605157120	0.260432
KO_Rep2	PDU_QconCAT|Quantification	HSLVVHYK	2	light	0.2641+/-0.1812	491.777	16.03+/-0.12	1299396	heavy		495.784	16.04+/-0.13	219214736	0.0059275
KO_Rep3	PDU_QconCAT|Quantification	HSLVVHYK	2	light	0.2641+/-0.1812	491.777	16.03+/-0.12	89897056	heavy		495.784	16.04+/-0.13	195385216	0.460102
KO_Rep4	PDU_QconCAT|Quantification	HSLVVHYK	2	light	0.2641+/-0.1812	491.777	16.03+/-0.12	62248176	heavy		495.784	16.04+/-0.13	245279840	0.253784
WT_Rep1	PDU_QconCAT|Quantification	HSLVVHYK	2	light	0.2641+/-0.1812	491.777	16.03+/-0.12	1158370	heavy		495.784	16.04+/-0.13	144496448	0.0080166
WT_Rep2	PDU_QconCAT|Quantification	HSLVVHYK	2	light	0.2641+/-0.1812	491.777	16.03+/-0.12	50970928	heavy		495.784	16.04+/-0.13	153767488	0.331481
WT_Rep3	PDU_QconCAT|Quantification	HSLVVHYK	2	light	0.2641+/-0.1812	491.777	16.03+/-0.12	57976044	heavy		495.784	16.04+/-0.13	122887600	0.471781
WT_Rep4	PDU_QconCAT|Quantification	HSLVVHYK	2	light	0.2641+/-0.1812	491.777	16.03+/-0.12	34103136	heavy		495.784	16.04+/-0.13	155239024	0.219681
KO_Rep1	PDU_QconCAT|Quantification	HSLVVHYK	2	light	0.2641+/-0.1812	491.777	16.03+/-0.12	78977008	heavy		495.784	16.04+/-0.13	218294688	0.361791
KO_Rep2	PDU_QconCAT|Quantification	SANVQLVGYEK	2	light	62.0504+/-32.2254	604.32	21.12+/-0.04	43931955200	heavy		608.327	21.11+/-0.04	341176672	128.766
KO_Rep3	PDU_QconCAT|Quantification	SANVQLVGYEK	2	light	62.0504+/-32.2254	604.32	21.12+/-0.04	46596583424	heavy		608.327	21.11+/-0.04	582936640	79.9342
KO_Rep4	PDU_QconCAT|Quantification	SANVQLVGYEK	2	light	62.0504+/-32.2254	604.32	21.12+/-0.04	44131405824	heavy		608.327	21.11+/-0.04	1358167424	32.4933
WT_Rep1	PDU_QconCAT|Quantification	SANVQLVGYEK	2	light	62.0504+/-32.2254	604.32	21.12+/-0.04	25283145728	heavy		608.327	21.11+/-0.04	452073344	55.9271
WT_Rep2	PDU_QconCAT|Quantification	SANVQLVGYEK	2	light	62.0504+/-32.2254	604.32	21.12+/-0.04	27806414848	heavy		608.327	21.11+/-0.04	535718752	51.9049
WT_Rep3	PDU_QconCAT|Quantification	SANVQLVGYEK	2	light	62.0504+/-32.2254	604.32	21.12+/-0.04	27903827968	heavy		608.327	21.11+/-0.04	443722816	62.8857
WT_Rep4	PDU_QconCAT|Quantification	SANVQLVGYEK	2	light	62.0504+/-32.2254	604.32	21.12+/-0.04	21355106304	heavy		608.327	21.11+/-0.04	906940608	23.5463
KO_Rep1	PDU_QconCAT|Quantification	SANVQLVGYEK	2	light	62.0504+/-32.2254	604.32	21.12+/-0.04	53637963776	heavy		608.327	21.11+/-0.04	880089344	60.946
KO_Rep2	PDU_QconCAT|Quantification	IGSGLVTVMVR	2	light	49.436+/-25.5635	566.331	25.43+/-0.03	31200808960	heavy		571.335	25.43+/-0.03	308535936	101.125
KO_Rep3	PDU_QconCAT|Quantification	IGSGLVTVMVR	2	light	49.436+/-25.5635	566.331	25.43+/-0.03	40255602688	heavy		571.335	25.43+/-0.03	565714368	71.1589
KO_Rep4	PDU_QconCAT|Quantification	IGSGLVTVMVR	2	light	49.436+/-25.5635	566.331	25.43+/-0.03	33968154624	heavy		571.335	25.43+/-0.03	1110788736	30.5802
WT_Rep1	PDU_QconCAT|Quantification	IGSGLVTVMVR	2	light	49.436+/-25.5635	566.331	25.43+/-0.03	15707515904	heavy		571.335	25.43+/-0.03	371408256	42.2918
WT_Rep2	PDU_QconCAT|Quantification	IGSGLVTVMVR	2	light	49.436+/-25.5635	566.331	25.43+/-0.03	22496942080	heavy		571.335	25.43+/-0.03	567585088	39.6362
WT_Rep3	PDU_QconCAT|Quantification	IGSGLVTVMVR	2	light	49.436+/-25.5635	566.331	25.43+/-0.03	18436737024	heavy		571.335	25.43+/-0.03	406756192	45.3263
WT_Rep4	PDU_QconCAT|Quantification	IGSGLVTVMVR	2	light	49.436+/-25.5635	566.331	25.43+/-0.03	17471242240	heavy		571.335	25.43+/-0.03	898036224	19.4549
KO_Rep1	PDU_QconCAT|Quantification	IGSGLVTVMVR	2	light	49.436+/-25.5635	566.331	25.43+/-0.03	34966196224	heavy		571.335	25.43+/-0.03	761551808	45.9144
KO_Rep2	PDU_QconCAT|Quantification	IGSGLVTVMVR	2	light	26.8814+/-9.5842	574.329	23.19+/-0.04	2101602304	heavy		579.333	23.19+/-0.03	44750604	46.9625
KO_Rep3	PDU_QconCAT|Quantification	IGSGLVTVMVR	2	light	26.8814+/-9.5842	574.329	23.19+/-0.04	1903048320	heavy		579.333	23.19+/-0.03	63157796	30.1316
KO_Rep4	PDU_QconCAT|Quantification	IGSGLVTVMVR	2	light	26.8814+/-9.5842	574.329	23.19+/-0.04	2195918592	heavy		579.333	23.19+/-0.03	116404280	18.8646
WT_Rep1	PDU_QconCAT|Quantification	IGSGLVTVMVR	2	light	26.8814+/-9.5842	574.329	23.19+/-0.04	1341015808	heavy		579.333	23.19+/-0.03	53836060	24.9092
WT_Rep2	PDU_QconCAT|Quantification	IGSGLVTVMVR	2	light	26.8814+/-9.5842	574.329	23.19+/-0.04	1828858496	heavy		579.333	23.19+/-0.03	69457488	26.3306
WT_Rep3	PDU_QconCAT|Quantification	IGSGLVTVMVR	2	light	26.8814+/-9.5842	574.329	23.19+/-0.04	1601661696	heavy		579.333	23.19+/-0.03	57322004	27.9415
WT_Rep4	PDU_QconCAT|Quantification	IGSGLVTVMVR	2	light	26.8814+/-9.5842	574.329	23.19+/-0.04	1393806976	heavy		579.333	23.19+/-0.03	97377552	14.3134
KO_Rep1	PDU_QconCAT|Quantification	IGSGLVTVMVR	2	light	26.8814+/-9.5842	574.329	23.19+/-0.04	2091746304	heavy		579.333	23.19+/-0.03	81715800	25.5978
KO_Rep2	PDU_QconCAT|Quantification	SASITLLALEK	2	light	5.0817+/-2.2141	573.342	26.73+/-0.04	6647815680	heavy		577.35	26.72+/-0.04	719318464	9.24183
KO_Rep3	PDU_QconCAT|Quantification	SASITLLALEK	2	light	5.0817+/-2.2141	573.342	26.73+/-0.04	7338177536	heavy		577.35	26.72+/-0.04	1266204416	5.79541
KO_Rep4	PDU_QconCAT|Quantification	SASITLLALEK	2	light	5.0817+/-2.2141	573.342	26.73+/-0.04	6577874432	heavy		577.35	26.72+/-0.04	2460964096	2.67289
WT_Rep1	PDU_QconCAT|Quantification	SASITLLALEK	2	light	5.0817+/-2.2141	573.342	26.73+/-0.04	4779822592	heavy		577.35	26.72+/-0.04	979095104	4.88188
WT_Rep2	PDU_QconCAT|Quantification	SASITLLALEK	2	light	5.0817+/-2.2141	573.342	26.73+/-0.04	4112372224	heavy		577.35	26.72+/-0.04	1041362432	3.94903
WT_Rep3	PDU_QconCAT|Quantification	SASITLLALEK	2	light	5.0817+/-2.2141	573.342	26.73+/-0.04	4783920640	heavy		577.35	26.72+/-0.04	692042560	6.91275
WT_Rep4	PDU_QconCAT|Quantification	SASITLLALEK	2	light	5.0817+/-2.2141	573.342	26.73+/-0.04	4758694912	heavy		577.35	26.72+/-0.04	1764126720	2.69748
KO_Rep1	PDU_QconCAT|Quantification	SASITLLALEK	2	light	5.0817+/-2.2141	573.342	26.73+/-0.04	7402373632	heavy		577.35	26.72+/-0.04	1644108928	4.50236
KO_Rep2	PDU_QconCAT|Quantification	TNGSGWMVIK	2	light	5.2894+/-2.1877	546.779	24.13+/-0.04	1388189184	heavy		550.786	24.13+/-0.03	141336352	9.82188
KO_Rep3	PDU_QconCAT|Quantification	TNGSGWMVIK	2	light	5.2894+/-2.1877	546.779	24.13+/-0.04	1520967040	heavy		550.786	24.13+/-0.03	238956736	6.36503
KO_Rep4	PDU_QconCAT|Quantification	TNGSGWMVIK	2	light	5.2894+/-2.1877	546.779	24.13+/-0.04	1491772544	heavy		550.786	24.13+/-0.03	461866944	3.22988
WT_Rep1	PDU_QconCAT|Quantification	TNGSGWMVIK	2	light	5.2894+/-2.1877	546.779	24.13+/-0.04	823706240	heavy		550.786	24.13+/-0.03	171739216	4.79626
WT_Rep2	PDU_QconCAT|Quantification	TNGSGWMVIK	2	light	5.2894+/-2.1877	546.779	24.13+/-0.04	856120128	heavy		550.786	24.13+/-0.03	180414016	4.74531
WT_Rep3	PDU_QconCAT|Quantification	TNGSGWMVIK	2	light	5.2894+/-2.1877	546.779	24.13+/-0.04	905572480	heavy		550.786	24.13+/-0.03	149080720	6.07438
WT_Rep4	PDU_QconCAT|Quantification	TNGSGWMVIK	2	light	5.2894+/-2.1877	546.779	24.13+/-0.04	852576128	heavy		550.786	24.13+/-0.03	289597536	2.944
KO_Rep1	PDU_QconCAT|Quantification	TNGSGWMVIK	2	light	5.2894+/-2.1877	546.779	24.13+/-0.04	1516493568	heavy		550.786	24.13+/-0.03	349562720	4.33826
KO_Rep2	PDU_QconCAT|Quantification	TNGSGWMVIK	2	light	4.7765+/-2.1028	554.776	21.83+/-0.07	164347936	heavy		558.784	21.83+/-0.1	18378278	8.94251
KO_Rep3	PDU_QconCAT|Quantification	TNGSGWMVIK	2	light	4.7765+/-2.1028	554.776	21.83+/-0.07	161082880	heavy		558.784	21.83+/-0.1	23865364	6.74965
KO_Rep4	PDU_QconCAT|Quantification	TNGSGWMVIK	2	light	4.7765+/-2.1028	554.776	21.83+/-0.07	160060112	heavy		558.784	21.83+/-0.1	54634040	2.92968
WT_Rep1	PDU_QconCAT|Quantification	TNGSGWMVIK	2	light	4.7765+/-2.1028	554.776	21.83+/-0.07	83907808	heavy		558.784	21.83+/-0.1	19498616	4.30327
WT_Rep2	PDU_QconCAT|Quantification	TNGSGWMVIK	2	light	4.7765+/-2.1028	554.776	21.83+/-0.07	98049336	heavy		558.784	21.83+/-0.1	21539486	4.55207
WT_Rep3	PDU_QconCAT|Quantification	TNGSGWMVIK	2	light	4.7765+/-2.1028	554.776	21.83+/-0.07	33321716	heavy		558.784	21.83+/-0.1	9480433	3.51479
WT_Rep4	PDU_QconCAT|Quantification	TNGSGWMVIK	2	light	4.7765+/-2.1028	554.776	21.83+/-0.07	109028816	heavy		558.784	21.83+/-0.1	40579080	2.68682
KO_Rep1	PDU_QconCAT|Quantification	TNGSGWMVIK	2	light	4.7765+/-2.1028	554.776	21.83+/-0.07	173845536	heavy		558.784	21.83+/-0.1	38348172	4.53335
KO_Rep2	PDU_QconCAT|Quantification	SVSQVEISR	2	light	0.3049+/-0.0859	502.772	18.42+/-0.03	265496416	heavy		507.776	18.42+/-0.03	663432512	0.400186
KO_Rep3	PDU_QconCAT|Quantification	SVSQVEISR	2	light	0.3049+/-0.0859	502.772	18.42+/-0.03	302293824	heavy		507.776	18.42+/-0.03	868546624	0.348046
KO_Rep4	PDU_QconCAT|Quantification	SVSQVEISR	2	light	0.3049+/-0.0859	502.772	18.42+/-0.03	361140640	heavy		507.776	18.42+/-0.03	2067286400	0.174693
WT_Rep1	PDU_QconCAT|Quantification	SVSQVEISR	2	light	0.3049+/-0.0859	502.772	18.42+/-0.03	222264864	heavy		507.776	18.42+/-0.03	707948992	0.313956
WT_Rep2	PDU_QconCAT|Quantification	SVSQVEISR	2	light	0.3049+/-0.0859	502.772	18.42+/-0.03	220708160	heavy		507.776	18.42+/-0.03	740614784	0.298007
WT_Rep3	PDU_QconCAT|Quantification	SVSQVEISR	2	light	0.3049+/-0.0859	502.772	18.42+/-0.03	261458160	heavy		507.776	18.42+/-0.03	641311232	0.407693
WT_Rep4	PDU_QconCAT|Quantification	SVSQVEISR	2	light	0.3049+/-0.0859	502.772	18.42+/-0.03	248229024	heavy		507.776	18.42+/-0.03	1301371136	0.190744
KO_Rep1	PDU_QconCAT|Quantification	SVSQVEISR	2	light	0.3049+/-0.0859	502.772	18.42+/-0.03	427457184	heavy		507.776	18.42+/-0.03	1398363776	0.305684
KO_Rep2	PDU_QconCAT|Quantification	TLGIAAPLR	2	light	0.2701+/-0.0638	456.287	23.38+/-0.03	304862816	heavy		461.291	23.37+/-0.03	912289856	0.334173
KO_Rep3	PDU_QconCAT|Quantification	TLGIAAPLR	2	light	0.2701+/-0.0638	456.287	23.38+/-0.03	434138688	heavy		461.291	23.37+/-0.03	1488059136	0.291748
KO_Rep4	PDU_QconCAT|Quantification	TLGIAAPLR	2	light	0.2701+/-0.0638	456.287	23.38+/-0.03	428288928	heavy		461.291	23.37+/-0.03	2519237120	0.170007
WT_Rep1	PDU_QconCAT|Quantification	TLGIAAPLR	2	light	0.2701+/-0.0638	456.287	23.38+/-0.03	294569088	heavy		461.291	23.37+/-0.03	980993920	0.300276
WT_Rep2	PDU_QconCAT|Quantification	TLGIAAPLR	2	light	0.2701+/-0.0638	456.287	23.38+/-0.03	321126560	heavy		461.291	23.37+/-0.03	1116996992	0.287491
WT_Rep3	PDU_QconCAT|Quantification	TLGIAAPLR	2	light	0.2701+/-0.0638	456.287	23.38+/-0.03	325431680	heavy		461.291	23.37+/-0.03	972302656	0.334702
WT_Rep4	PDU_QconCAT|Quantification	TLGIAAPLR	2	light	0.2701+/-0.0638	456.287	23.38+/-0.03	322674144	heavy		461.291	23.37+/-0.03	1811867904	0.178089
KO_Rep1	PDU_QconCAT|Quantification	TLGIAAPLR	2	light	0.2701+/-0.0638	456.287	23.38+/-0.03	514866720	heavy		461.291	23.37+/-0.03	1950589824	0.263954
KO_Rep2	PDU_QconCAT|Quantification	IVEEIVSR	2	light	0.488+/-0.13	472.774	20.44+/-0.05	500716480	heavy		477.778	20.44+/-0.04	724515456	0.691105
KO_Rep3	PDU_QconCAT|Quantification	IVEEIVSR	2	light	0.488+/-0.13	472.774	20.44+/-0.05	558522688	heavy		477.778	20.44+/-0.04	1113130624	0.501758
KO_Rep4	PDU_QconCAT|Quantification	IVEEIVSR	2	light	0.488+/-0.13	472.774	20.44+/-0.05	675719552	heavy		477.778	20.44+/-0.04	2139390464	0.315847
WT_Rep1	PDU_QconCAT|Quantification	IVEEIVSR	2	light	0.488+/-0.13	472.774	20.44+/-0.05	426346304	heavy		477.778	20.44+/-0.04	821635712	0.518899
WT_Rep2	PDU_QconCAT|Quantification	IVEEIVSR	2	light	0.488+/-0.13	472.774	20.44+/-0.05	472264896	heavy		477.778	20.44+/-0.04	932782144	0.506297
WT_Rep3	PDU_QconCAT|Quantification	IVEEIVSR	2	light	0.488+/-0.13	472.774	20.44+/-0.05	467327424	heavy		477.778	20.44+/-0.04	758917120	0.615782
WT_Rep4	PDU_QconCAT|Quantification	IVEEIVSR	2	light	0.488+/-0.13	472.774	20.44+/-0.05	494565344	heavy		477.778	20.44+/-0.04	1513082624	0.326859
KO_Rep1	PDU_QconCAT|Quantification	IVEEIVSR	2	light	0.488+/-0.13	472.774	20.44+/-0.05	698772096	heavy		477.778	20.44+/-0.04	1634928896	0.427402
KO_Rep2	PDU_QconCAT|Quantification	DVALLSR	2	light	0.444+/-0.1592	387.229	22.69+/-0.03	353730272	heavy		392.234	22.69+/-0.03	725989248	0.487239
KO_Rep3	PDU_QconCAT|Quantification	DVALLSR	2	light	0.444+/-0.1592	387.229	22.69+/-0.03	483211040	heavy		392.234	22.69+/-0.03	984444480	0.490846
KO_Rep4	PDU_QconCAT|Quantification	DVALLSR	2	light	0.444+/-0.1592	387.229	22.69+/-0.03	456818560	heavy		392.234	22.69+/-0.03	2158741504	0.211613
WT_Rep1	PDU_QconCAT|Quantification	DVALLSR	2	light	0.444+/-0.1592	387.229	22.69+/-0.03	288511520	heavy		392.234	22.69+/-0.03	668783744	0.431397
WT_Rep2	PDU_QconCAT|Quantification	DVALLSR	2	light	0.444+/-0.1592	387.229	22.69+/-0.03	342138528	heavy		392.234	22.69+/-0.03	614422464	0.556846
WT_Rep3	PDU_QconCAT|Quantification	DVALLSR	2	light	0.444+/-0.1592	387.229	22.69+/-0.03	337870816	heavy		392.234	22.69+/-0.03	467139392	0.723276
WT_Rep4	PDU_QconCAT|Quantification	DVALLSR	2	light	0.444+/-0.1592	387.229	22.69+/-0.03	351968864	heavy		392.234	22.69+/-0.03	1122448256	0.313572
KO_Rep1	PDU_QconCAT|Quantification	DVALLSR	2	light	0.444+/-0.1592	387.229	22.69+/-0.03	479337440	heavy		392.234	22.69+/-0.03	1420250240	0.337502
KO_Rep2	PDU_QconCAT|Quantification	VTGAVVSTQK	2	light	0.5708+/-0.1796	495.285	16.22+/-0.04	533140896	heavy		499.292	16.22+/-0.04	659961728	0.807836
KO_Rep3	PDU_QconCAT|Quantification	VTGAVVSTQK	2	light	0.5708+/-0.1796	495.285	16.22+/-0.04	610674816	heavy		499.292	16.22+/-0.04	898221056	0.679871
KO_Rep4	PDU_QconCAT|Quantification	VTGAVVSTQK	2	light	0.5708+/-0.1796	495.285	16.22+/-0.04	512943456	heavy		499.292	16.22+/-0.04	1685664128	0.304298
WT_Rep1	PDU_QconCAT|Quantification	VTGAVVSTQK	2	light	0.5708+/-0.1796	495.285	16.22+/-0.04	423223648	heavy		499.292	16.22+/-0.04	722645120	0.585659
WT_Rep2	PDU_QconCAT|Quantification	VTGAVVSTQK	2	light	0.5708+/-0.1796	495.285	16.22+/-0.04	372028288	heavy		499.292	16.22+/-0.04	671021952	0.55442
WT_Rep3	PDU_QconCAT|Quantification	VTGAVVSTQK	2	light	0.5708+/-0.1796	495.285	16.22+/-0.04	442549312	heavy		499.292	16.22+/-0.04	609124800	0.726533
WT_Rep4	PDU_QconCAT|Quantification	VTGAVVSTQK	2	light	0.5708+/-0.1796	495.285	16.22+/-0.04	385970880	heavy		499.292	16.22+/-0.04	1197302784	0.322367
KO_Rep1	PDU_QconCAT|Quantification	VTGAVVSTQK	2	light	0.5708+/-0.1796	495.285	16.22+/-0.04	757716608	heavy		499.292	16.22+/-0.04	1294537984	0.585318
KO_Rep2	PDU_QconCAT|Quantification	LSDCLYALAR	2	light	0.7905+/-0.2534	591.303	25.1+/-0.03	1170187264	heavy		596.307	25.08+/-0.04	1515298688	0.772249
KO_Rep3	PDU_QconCAT|Quantification	LSDCLYALAR	2	light	0.7905+/-0.2534	591.303	25.1+/-0.03	1415347712	heavy		596.307	25.08+/-0.04	2013753344	0.702841
KO_Rep4	PDU_QconCAT|Quantification	LSDCLYALAR	2	light	0.7905+/-0.2534	591.303	25.1+/-0.03	1509310720	heavy		596.307	25.08+/-0.04	2994919424	0.503957
WT_Rep1	PDU_QconCAT|Quantification	LSDCLYALAR	2	light	0.7905+/-0.2534	591.303	25.1+/-0.03	973505280	heavy		596.307	25.08+/-0.04	1081907072	0.899805
WT_Rep2	PDU_QconCAT|Quantification	LSDCLYALAR	2	light	0.7905+/-0.2534	591.303	25.1+/-0.03	1174000512	heavy		596.307	25.08+/-0.04	1236093184	0.949767
WT_Rep3	PDU_QconCAT|Quantification	LSDCLYALAR	2	light	0.7905+/-0.2534	591.303	25.1+/-0.03	1065718208	heavy		596.307	25.08+/-0.04	825652032	1.29076
WT_Rep4	PDU_QconCAT|Quantification	LSDCLYALAR	2	light	0.7905+/-0.2534	591.303	25.1+/-0.03	1051806464	heavy		596.307	25.08+/-0.04	1685172608	0.624154
KO_Rep1	PDU_QconCAT|Quantification	LSDCLYALAR	2	light	0.7905+/-0.2534	591.303	25.1+/-0.03	1298950784	heavy		596.307	25.08+/-0.04	2236920832	0.580687
KO_Rep2	PDU_QconCAT|Quantification	VEPLHSFILPGR	2	light	1.2532+/-0.416	682.888	24.75+/-0.03	330294560	heavy		687.892	24.75+/-0.03	199858176	1.65264
KO_Rep3	PDU_QconCAT|Quantification	VEPLHSFILPGR	2	light	1.2532+/-0.416	682.888	24.75+/-0.03	671911872	heavy		687.892	24.75+/-0.03	480625408	1.39799
KO_Rep4	PDU_QconCAT|Quantification	VEPLHSFILPGR	2	light	1.2532+/-0.416	682.888	24.75+/-0.03	436938048	heavy		687.892	24.75+/-0.03	674492160	0.647803
WT_Rep1	PDU_QconCAT|Quantification	VEPLHSFILPGR	2	light	1.2532+/-0.416	682.888	24.75+/-0.03	430092224	heavy		687.892	24.75+/-0.03	333412640	1.28997
WT_Rep2	PDU_QconCAT|Quantification	VEPLHSFILPGR	2	light	1.2532+/-0.416	682.888	24.75+/-0.03	597137408	heavy		687.892	24.75+/-0.03	427058720	1.39826
WT_Rep3	PDU_QconCAT|Quantification	VEPLHSFILPGR	2	light	1.2532+/-0.416	682.888	24.75+/-0.03	522830208	heavy		687.892	24.75+/-0.03	282384640	1.85148
WT_Rep4	PDU_QconCAT|Quantification	VEPLHSFILPGR	2	light	1.2532+/-0.416	682.888	24.75+/-0.03	228953824	heavy		687.892	24.75+/-0.03	293196576	0.780888
KO_Rep1	PDU_QconCAT|Quantification	VEPLHSFILPGR	2	light	1.2532+/-0.416	682.888	24.75+/-0.03	384713792	heavy		687.892	24.75+/-0.03	382165120	1.00667
KO_Rep2	PDU_QconCAT|Quantification	SLIVVESVAER	2	light	2.2129+/-0.7584	601.343	24.51+/-0.04	5042012672	heavy		606.347	24.5+/-0.04	1408662272	3.57929
KO_Rep3	PDU_QconCAT|Quantification	SLIVVESVAER	2	light	2.2129+/-0.7584	601.343	24.51+/-0.04	5655303168	heavy		606.347	24.5+/-0.04	2086426752	2.71052
KO_Rep4	PDU_QconCAT|Quantification	SLIVVESVAER	2	light	2.2129+/-0.7584	601.343	24.51+/-0.04	6312843776	heavy		606.347	24.5+/-0.04	4569629184	1.38148
WT_Rep1	PDU_QconCAT|Quantification	SLIVVESVAER	2	light	2.2129+/-0.7584	601.343	24.51+/-0.04	2508639232	heavy		606.347	24.5+/-0.04	1364144256	1.83898
WT_Rep2	PDU_QconCAT|Quantification	SLIVVESVAER	2	light	2.2129+/-0.7584	601.343	24.51+/-0.04	3246656768	heavy		606.347	24.5+/-0.04	1731455616	1.8751
WT_Rep3	PDU_QconCAT|Quantification	SLIVVESVAER	2	light	2.2129+/-0.7584	601.343	24.51+/-0.04	3493273600	heavy		606.347	24.5+/-0.04	1342627072	2.60182
WT_Rep4	PDU_QconCAT|Quantification	SLIVVESVAER	2	light	2.2129+/-0.7584	601.343	24.51+/-0.04	3598304512	heavy		606.347	24.5+/-0.04	2711093760	1.32725
KO_Rep1	PDU_QconCAT|Quantification	SLIVVESVAER	2	light	2.2129+/-0.7584	601.343	24.51+/-0.04	7055684608	heavy		606.347	24.5+/-0.04	2953359360	2.38904
KO_Rep2	PDU_QconCAT|Quantification	TLQTSIFVK	2	light	2.1923+/-0.7988	518.805	23.82+/-0.04	3305485312	heavy		522.813	23.82+/-0.04	924626048	3.57494
KO_Rep3	PDU_QconCAT|Quantification	TLQTSIFVK	2	light	2.1923+/-0.7988	518.805	23.82+/-0.04	3685260544	heavy		522.813	23.82+/-0.04	1283067776	2.87223
KO_Rep4	PDU_QconCAT|Quantification	TLQTSIFVK	2	light	2.1923+/-0.7988	518.805	23.82+/-0.04	3387421696	heavy		522.813	23.82+/-0.04	2623345664	1.29126
WT_Rep1	PDU_QconCAT|Quantification	TLQTSIFVK	2	light	2.1923+/-0.7988	518.805	23.82+/-0.04	1923904768	heavy		522.813	23.82+/-0.04	1078088448	1.78455
WT_Rep2	PDU_QconCAT|Quantification	TLQTSIFVK	2	light	2.1923+/-0.7988	518.805	23.82+/-0.04	2294775296	heavy		522.813	23.82+/-0.04	1163515136	1.97228
WT_Rep3	PDU_QconCAT|Quantification	TLQTSIFVK	2	light	2.1923+/-0.7988	518.805	23.82+/-0.04	2406973696	heavy		522.813	23.82+/-0.04	942610816	2.55352
WT_Rep4	PDU_QconCAT|Quantification	TLQTSIFVK	2	light	2.1923+/-0.7988	518.805	23.82+/-0.04	2505954048	heavy		522.813	23.82+/-0.04	2041476992	1.22752
KO_Rep1	PDU_QconCAT|Quantification	TLQTSIFVK	2	light	2.1923+/-0.7988	518.805	23.82+/-0.04	3928821760	heavy		522.813	23.82+/-0.04	1736517248	2.26247
KO_Rep2	PDU_QconCAT|Quantification	ASDFTDALAEK	2	light	1.2072+/-0.3588	584.28	22.86+/-0.03	1746527744	heavy		588.287	22.85+/-0.04	1061636096	1.64513
KO_Rep3	PDU_QconCAT|Quantification	ASDFTDALAEK	2	light	1.2072+/-0.3588	584.28	22.86+/-0.03	1865803648	heavy		588.287	22.85+/-0.04	1629870208	1.14476
KO_Rep4	PDU_QconCAT|Quantification	ASDFTDALAEK	2	light	1.2072+/-0.3588	584.28	22.86+/-0.03	2035947776	heavy		588.287	22.85+/-0.04	2821505024	0.721582
WT_Rep1	PDU_QconCAT|Quantification	ASDFTDALAEK	2	light	1.2072+/-0.3588	584.28	22.86+/-0.03	1453647744	heavy		588.287	22.85+/-0.04	1092369024	1.33073
WT_Rep2	PDU_QconCAT|Quantification	ASDFTDALAEK	2	light	1.2072+/-0.3588	584.28	22.86+/-0.03	1568032896	heavy		588.287	22.85+/-0.04	1152770176	1.36023
WT_Rep3	PDU_QconCAT|Quantification	ASDFTDALAEK	2	light	1.2072+/-0.3588	584.28	22.86+/-0.03	1668041856	heavy		588.287	22.85+/-0.04	993332608	1.67924
WT_Rep4	PDU_QconCAT|Quantification	ASDFTDALAEK	2	light	1.2072+/-0.3588	584.28	22.86+/-0.03	1543955968	heavy		588.287	22.85+/-0.04	1838457984	0.83981
KO_Rep1	PDU_QconCAT|Quantification	ASDFTDALAEK	2	light	1.2072+/-0.3588	584.28	22.86+/-0.03	1987217664	heavy		588.287	22.85+/-0.04	2122590976	0.936223
KO_Rep2	PDU_QconCAT|Quantification	CVLPSLAVALK	2	light	1.1361+/-0.3884	585.849	27.8+/-0.02	1354512896	heavy		589.856	27.8+/-0.02	869163200	1.55841
KO_Rep3	PDU_QconCAT|Quantification	CVLPSLAVALK	2	light	1.1361+/-0.3884	585.849	27.8+/-0.02	1241694976	heavy		589.856	27.8+/-0.02	1088110464	1.14115
KO_Rep4	PDU_QconCAT|Quantification	CVLPSLAVALK	2	light	1.1361+/-0.3884	585.849	27.8+/-0.02	1678281600	heavy		589.856	27.8+/-0.02	2561575424	0.655176
WT_Rep1	PDU_QconCAT|Quantification	CVLPSLAVALK	2	light	1.1361+/-0.3884	585.849	27.8+/-0.02	1048292160	heavy		589.856	27.8+/-0.02	862978112	1.21474
WT_Rep2	PDU_QconCAT|Quantification	CVLPSLAVALK	2	light	1.1361+/-0.3884	585.849	27.8+/-0.02	1304882944	heavy		589.856	27.8+/-0.02	1028598528	1.2686
WT_Rep3	PDU_QconCAT|Quantification	CVLPSLAVALK	2	light	1.1361+/-0.3884	585.849	27.8+/-0.02	918400896	heavy		589.856	27.8+/-0.02	535241920	1.71586
WT_Rep4	PDU_QconCAT|Quantification	CVLPSLAVALK	2	light	1.1361+/-0.3884	585.849	27.8+/-0.02	752374208	heavy		589.856	27.8+/-0.02	1102577024	0.682378
KO_Rep1	PDU_QconCAT|Quantification	CVLPSLAVALK	2	light	1.1361+/-0.3884	585.849	27.8+/-0.02	1279011712	heavy		589.856	27.8+/-0.02	1500510848	0.852384
KO_Rep2	PDU_QconCAT|Quantification	TVLSVAR	2	light	0.4547+/-0.1241	373.232	19.1+/-0.03	248067872	heavy		378.236	19.1+/-0.04	396728032	0.625284
KO_Rep3	PDU_QconCAT|Quantification	TVLSVAR	2	light	0.4547+/-0.1241	373.232	19.1+/-0.03	351418432	heavy		378.236	19.1+/-0.04	679460928	0.517202
KO_Rep4	PDU_QconCAT|Quantification	TVLSVAR	2	light	0.4547+/-0.1241	373.232	19.1+/-0.03	368463200	heavy		378.236	19.1+/-0.04	1253354752	0.293982
WT_Rep1	PDU_QconCAT|Quantification	TVLSVAR	2	light	0.4547+/-0.1241	373.232	19.1+/-0.03	244350176	heavy		378.236	19.1+/-0.04	518627040	0.471148
WT_Rep2	PDU_QconCAT|Quantification	TVLSVAR	2	light	0.4547+/-0.1241	373.232	19.1+/-0.03	271313664	heavy		378.236	19.1+/-0.04	619260608	0.438125
WT_Rep3	PDU_QconCAT|Quantification	TVLSVAR	2	light	0.4547+/-0.1241	373.232	19.1+/-0.03	284483200	heavy		378.236	19.1+/-0.04	488913664	0.581868
WT_Rep4	PDU_QconCAT|Quantification	TVLSVAR	2	light	0.4547+/-0.1241	373.232	19.1+/-0.03	273575328	heavy		378.236	19.1+/-0.04	989854208	0.276379
KO_Rep1	PDU_QconCAT|Quantification	TVLSVAR	2	light	0.4547+/-0.1241	373.232	19.1+/-0.03	460008032	heavy		378.236	19.1+/-0.04	1060112192	0.433924
KO_Rep2	PDU_QconCAT|Quantification	LCTDLCPR	2	light	0.3932+/-0.1184	517.742	20.07+/-0.04	294998464	heavy		522.746	20.07+/-0.03	529392064	0.55724
KO_Rep3	PDU_QconCAT|Quantification	LCTDLCPR	2	light	0.3932+/-0.1184	517.742	20.07+/-0.04	315374112	heavy		522.746	20.07+/-0.03	720316608	0.437827
KO_Rep4	PDU_QconCAT|Quantification	LCTDLCPR	2	light	0.3932+/-0.1184	517.742	20.07+/-0.04	363352928	heavy		522.746	20.07+/-0.03	1727057280	0.210388
WT_Rep1	PDU_QconCAT|Quantification	LCTDLCPR	2	light	0.3932+/-0.1184	517.742	20.07+/-0.04	203505216	heavy		522.746	20.07+/-0.03	494399264	0.411621
WT_Rep2	PDU_QconCAT|Quantification	LCTDLCPR	2	light	0.3932+/-0.1184	517.742	20.07+/-0.04	249085296	heavy		522.746	20.07+/-0.03	567112576	0.439217
WT_Rep3	PDU_QconCAT|Quantification	LCTDLCPR	2	light	0.3932+/-0.1184	517.742	20.07+/-0.04	166689504	heavy		522.746	20.07+/-0.03	348428928	0.478403
WT_Rep4	PDU_QconCAT|Quantification	LCTDLCPR	2	light	0.3932+/-0.1184	517.742	20.07+/-0.04	234687248	heavy		522.746	20.07+/-0.03	1010192128	0.232319
KO_Rep1	PDU_QconCAT|Quantification	LCTDLCPR	2	light	0.3932+/-0.1184	517.742	20.07+/-0.04	409334656	heavy		522.746	20.07+/-0.03	1081943296	0.378333
KO_Rep2	PDU_QconCAT|Quantification	GSNVTLVR	2	light	2.3121+/-0.8402	423.246	18.46+/-0.03	1638532352	heavy		428.25	18.45+/-0.03	427872096	3.82949
KO_Rep3	PDU_QconCAT|Quantification	GSNVTLVR	2	light	2.3121+/-0.8402	423.246	18.46+/-0.03	1659669632	heavy		428.25	18.45+/-0.03	651466944	2.54759
KO_Rep4	PDU_QconCAT|Quantification	GSNVTLVR	2	light	2.3121+/-0.8402	423.246	18.46+/-0.03	1964703360	heavy		428.25	18.45+/-0.03	1503878016	1.30642
WT_Rep1	PDU_QconCAT|Quantification	GSNVTLVR	2	light	2.3121+/-0.8402	423.246	18.46+/-0.03	1135897600	heavy		428.25	18.45+/-0.03	477832864	2.37719
WT_Rep2	PDU_QconCAT|Quantification	GSNVTLVR	2	light	2.3121+/-0.8402	423.246	18.46+/-0.03	1160432768	heavy		428.25	18.45+/-0.03	508358976	2.2827
WT_Rep3	PDU_QconCAT|Quantification	GSNVTLVR	2	light	2.3121+/-0.8402	423.246	18.46+/-0.03	1224918656	heavy		428.25	18.45+/-0.03	420326688	2.91421
WT_Rep4	PDU_QconCAT|Quantification	GSNVTLVR	2	light	2.3121+/-0.8402	423.246	18.46+/-0.03	1186889856	heavy		428.25	18.45+/-0.03	935079680	1.26929
KO_Rep1	PDU_QconCAT|Quantification	GSNVTLVR	2	light	2.3121+/-0.8402	423.246	18.46+/-0.03	2159638016	heavy		428.25	18.45+/-0.03	1096180480	1.97015
KO_Rep2	PDU_QconCAT|Quantification	GLLVYR	2	light	2.7393+/-1.015	360.724	22.22+/-0.03	1452498432	heavy		365.728	22.22+/-0.03	335244288	4.33266
KO_Rep3	PDU_QconCAT|Quantification	GLLVYR	2	light	2.7393+/-1.015	360.724	22.22+/-0.03	2017589120	heavy		365.728	22.22+/-0.03	654810176	3.08118
KO_Rep4	PDU_QconCAT|Quantification	GLLVYR	2	light	2.7393+/-1.015	360.724	22.22+/-0.03	1630799360	heavy		365.728	22.22+/-0.03	1238158080	1.31712
WT_Rep1	PDU_QconCAT|Quantification	GLLVYR	2	light	2.7393+/-1.015	360.724	22.22+/-0.03	1125462656	heavy		365.728	22.22+/-0.03	380762240	2.95581
WT_Rep2	PDU_QconCAT|Quantification	GLLVYR	2	light	2.7393+/-1.015	360.724	22.22+/-0.03	1267575424	heavy		365.728	22.22+/-0.03	469177568	2.7017
WT_Rep3	PDU_QconCAT|Quantification	GLLVYR	2	light	2.7393+/-1.015	360.724	22.22+/-0.03	1314463616	heavy		365.728	22.22+/-0.03	366752352	3.58406
WT_Rep4	PDU_QconCAT|Quantification	GLLVYR	2	light	2.7393+/-1.015	360.724	22.22+/-0.03	1207825152	heavy		365.728	22.22+/-0.03	846129024	1.42747
KO_Rep1	PDU_QconCAT|Quantification	GLLVYR	2	light	2.7393+/-1.015	360.724	22.22+/-0.03	2267550464	heavy		365.728	22.22+/-0.03	901903296	2.51418
KO_Rep2	PDU_QconCAT|Quantification	SGAVEIGFLDR	2	light	1.1469+/-0.4093	582.306	26.3+/-0.04	1834533888	heavy		587.311	26.3+/-0.04	1017230080	1.80346
KO_Rep3	PDU_QconCAT|Quantification	SGAVEIGFLDR	2	light	1.1469+/-0.4093	582.306	26.3+/-0.04	1819122432	heavy		587.311	26.3+/-0.04	1542459008	1.17937
KO_Rep4	PDU_QconCAT|Quantification	SGAVEIGFLDR	2	light	1.1469+/-0.4093	582.306	26.3+/-0.04	2005142400	heavy		587.311	26.3+/-0.04	3007000064	0.666825
WT_Rep1	PDU_QconCAT|Quantification	SGAVEIGFLDR	2	light	1.1469+/-0.4093	582.306	26.3+/-0.04	1105173376	heavy		587.311	26.3+/-0.04	944474880	1.17015
WT_Rep2	PDU_QconCAT|Quantification	SGAVEIGFLDR	2	light	1.1469+/-0.4093	582.306	26.3+/-0.04	1239503616	heavy		587.311	26.3+/-0.04	1120741120	1.10597
WT_Rep3	PDU_QconCAT|Quantification	SGAVEIGFLDR	2	light	1.1469+/-0.4093	582.306	26.3+/-0.04	1532172416	heavy		587.311	26.3+/-0.04	924733312	1.65688
WT_Rep4	PDU_QconCAT|Quantification	SGAVEIGFLDR	2	light	1.1469+/-0.4093	582.306	26.3+/-0.04	1363080960	heavy		587.311	26.3+/-0.04	1778529536	0.766409
KO_Rep1	PDU_QconCAT|Quantification	SGAVEIGFLDR	2	light	1.1469+/-0.4093	582.306	26.3+/-0.04	1557294336	heavy		587.311	26.3+/-0.04	1885552256	0.825909
KO_Rep2	PDU_QconCAT|Quantification	FTGAVVLTGDVSAVEYALK	2	light	1.0534+/-0.4063	970.522	30.91+/-0.03	147080512	heavy		974.529	30.9+/-0.03	96222408	1.52855
KO_Rep3	PDU_QconCAT|Quantification	FTGAVVLTGDVSAVEYALK	2	light	1.0534+/-0.4063	970.522	30.91+/-0.03	76675304	heavy		974.529	30.9+/-0.03	71682944	1.06965
KO_Rep4	PDU_QconCAT|Quantification	FTGAVVLTGDVSAVEYALK	2	light	1.0534+/-0.4063	970.522	30.91+/-0.03	258102432	heavy		974.529	30.9+/-0.03	482267712	0.535185
WT_Rep1	PDU_QconCAT|Quantification	FTGAVVLTGDVSAVEYALK	2	light	1.0534+/-0.4063	970.522	30.91+/-0.03	104296864	heavy		974.529	30.9+/-0.03	97755472	1.06692
WT_Rep2	PDU_QconCAT|Quantification	FTGAVVLTGDVSAVEYALK	2	light	1.0534+/-0.4063	970.522	30.91+/-0.03	167777008	heavy		974.529	30.9+/-0.03	154666160	1.08477
WT_Rep3	PDU_QconCAT|Quantification	FTGAVVLTGDVSAVEYALK	2	light	1.0534+/-0.4063	970.522	30.91+/-0.03	222211680	heavy		974.529	30.9+/-0.03	129916000	1.71043
WT_Rep4	PDU_QconCAT|Quantification	FTGAVVLTGDVSAVEYALK	2	light	1.0534+/-0.4063	970.522	30.91+/-0.03	79940352	heavy		974.529	30.9+/-0.03	109677992	0.728864
KO_Rep1	PDU_QconCAT|Quantification	FTGAVVLTGDVSAVEYALK	2	light	1.0534+/-0.4063	970.522	30.91+/-0.03	85748856	heavy		974.529	30.9+/-0.03	121959608	0.703092
KO_Rep2	PDU_QconCAT|Quantification	TSLTQSLR	2	light	0.0572+/-0.0053	453.256	19.41+/-0.04	32235042	heavy		458.26	19.41+/-0.03	579523968	0.0556233
KO_Rep3	PDU_QconCAT|Quantification	TSLTQSLR	2	light	0.0572+/-0.0053	453.256	19.41+/-0.04	49352904	heavy		458.26	19.41+/-0.03	820985856	0.0601142
KO_Rep4	PDU_QconCAT|Quantification	TSLTQSLR	2	light	0.0572+/-0.0053	453.256	19.41+/-0.04	89219480	heavy		458.26	19.41+/-0.03	1839575936	0.0485
WT_Rep1	PDU_QconCAT|Quantification	TSLTQSLR	2	light	0.0572+/-0.0053	453.256	19.41+/-0.04	36541536	heavy		458.26	19.41+/-0.03	609927040	0.0599113
WT_Rep2	PDU_QconCAT|Quantification	TSLTQSLR	2	light	0.0572+/-0.0053	453.256	19.41+/-0.04	38966492	heavy		458.26	19.41+/-0.03	713039232	0.0546485
WT_Rep3	PDU_QconCAT|Quantification	TSLTQSLR	2	light	0.0572+/-0.0053	453.256	19.41+/-0.04	38403576	heavy		458.26	19.41+/-0.03	588134592	0.0652973
WT_Rep4	PDU_QconCAT|Quantification	TSLTQSLR	2	light	0.0572+/-0.0053	453.256	19.41+/-0.04	59093864	heavy		458.26	19.41+/-0.03	1116808960	0.0529131
KO_Rep1	PDU_QconCAT|Quantification	TSLTQSLR	2	light	0.0572+/-0.0053	453.256	19.41+/-0.04	74071096	heavy		458.26	19.41+/-0.03	1226402816	0.060397
KO_Rep2	PDU_QconCAT|Quantification	ADLAEPQR	2	light	0.049+/-0.0052	450.233	16.79+/-0.05	22960778	heavy		455.237	16.78+/-0.05	448981344	0.0511397
KO_Rep3	PDU_QconCAT|Quantification	ADLAEPQR	2	light	0.049+/-0.0052	450.233	16.79+/-0.05	32171400	heavy		455.237	16.78+/-0.05	652465920	0.0493074
KO_Rep4	PDU_QconCAT|Quantification	ADLAEPQR	2	light	0.049+/-0.0052	450.233	16.79+/-0.05	54539792	heavy		455.237	16.78+/-0.05	1246095488	0.0437685
WT_Rep1	PDU_QconCAT|Quantification	ADLAEPQR	2	light	0.049+/-0.0052	450.233	16.79+/-0.05	25297806	heavy		455.237	16.78+/-0.05	513864992	0.0492305
WT_Rep2	PDU_QconCAT|Quantification	ADLAEPQR	2	light	0.049+/-0.0052	450.233	16.79+/-0.05	23929808	heavy		455.237	16.78+/-0.05	530931360	0.0450714
WT_Rep3	PDU_QconCAT|Quantification	ADLAEPQR	2	light	0.049+/-0.0052	450.233	16.79+/-0.05	28107408	heavy		455.237	16.78+/-0.05	467852960	0.0600774
WT_Rep4	PDU_QconCAT|Quantification	ADLAEPQR	2	light	0.049+/-0.0052	450.233	16.79+/-0.05	40984688	heavy		455.237	16.78+/-0.05	910783744	0.0449994
KO_Rep1	PDU_QconCAT|Quantification	ADLAEPQR	2	light	0.049+/-0.0052	450.233	16.79+/-0.05	51090144	heavy		455.237	16.78+/-0.05	1062076544	0.048104
KO_Rep2	PDU_QconCAT|Quantification	DAVTLLLEK	2	light	0.1079+/-0.0233	501.298	28.09+/-0.03	203595712	heavy		505.305	28.09+/-0.03	1444963712	0.1409
KO_Rep3	PDU_QconCAT|Quantification	DAVTLLLEK	2	light	0.1079+/-0.0233	501.298	28.09+/-0.03	258451984	heavy		505.305	28.09+/-0.03	2033187584	0.127117
KO_Rep4	PDU_QconCAT|Quantification	DAVTLLLEK	2	light	0.1079+/-0.0233	501.298	28.09+/-0.03	396062560	heavy		505.305	28.09+/-0.03	4610015232	0.0859135
WT_Rep1	PDU_QconCAT|Quantification	DAVTLLLEK	2	light	0.1079+/-0.0233	501.298	28.09+/-0.03	151425856	heavy		505.305	28.09+/-0.03	1564574208	0.0967841
WT_Rep2	PDU_QconCAT|Quantification	DAVTLLLEK	2	light	0.1079+/-0.0233	501.298	28.09+/-0.03	174486928	heavy		505.305	28.09+/-0.03	1826049152	0.0955543
WT_Rep3	PDU_QconCAT|Quantification	DAVTLLLEK	2	light	0.1079+/-0.0233	501.298	28.09+/-0.03	131474088	heavy		505.305	28.09+/-0.03	1096364672	0.119918
WT_Rep4	PDU_QconCAT|Quantification	DAVTLLLEK	2	light	0.1079+/-0.0233	501.298	28.09+/-0.03	192199568	heavy		505.305	28.09+/-0.03	2625488896	0.0732052
KO_Rep1	PDU_QconCAT|Quantification	DAVTLLLEK	2	light	0.1079+/-0.0233	501.298	28.09+/-0.03	320603264	heavy		505.305	28.09+/-0.03	2592583168	0.123662
KO_Rep2	PDU_QconCAT|Quantification	YVSGVLAEK	2	light	0.1093+/-0.0241	483.269	19.93+/-0.03	66166364	heavy		487.276	19.93+/-0.04	458255040	0.144388
KO_Rep3	PDU_QconCAT|Quantification	YVSGVLAEK	2	light	0.1093+/-0.0241	483.269	19.93+/-0.03	89858488	heavy		487.276	19.93+/-0.04	704889792	0.127479
KO_Rep4	PDU_QconCAT|Quantification	YVSGVLAEK	2	light	0.1093+/-0.0241	483.269	19.93+/-0.03	134892192	heavy		487.276	19.93+/-0.04	1640920576	0.0822052
WT_Rep1	PDU_QconCAT|Quantification	YVSGVLAEK	2	light	0.1093+/-0.0241	483.269	19.93+/-0.03	50239944	heavy		487.276	19.93+/-0.04	502938400	0.0998928
WT_Rep2	PDU_QconCAT|Quantification	YVSGVLAEK	2	light	0.1093+/-0.0241	483.269	19.93+/-0.03	54527068	heavy		487.276	19.93+/-0.04	545800576	0.0999029
WT_Rep3	PDU_QconCAT|Quantification	YVSGVLAEK	2	light	0.1093+/-0.0241	483.269	19.93+/-0.03	61625504	heavy		487.276	19.93+/-0.04	486418656	0.126692
WT_Rep4	PDU_QconCAT|Quantification	YVSGVLAEK	2	light	0.1093+/-0.0241	483.269	19.93+/-0.03	75588528	heavy		487.276	19.93+/-0.04	1010370432	0.0748127
KO_Rep1	PDU_QconCAT|Quantification	YVSGVLAEK	2	light	0.1093+/-0.0241	483.269	19.93+/-0.03	133403304	heavy		487.276	19.93+/-0.04	1121363072	0.118965
KO_Rep2	PDU_QconCAT|Quantification	SSIPVAK	2	light	0.0335+/-0.0033	351.213	16.81+/-0.04	9263148	heavy		355.22	16.81+/-0.04	246480544	0.0375817
KO_Rep3	PDU_QconCAT|Quantification	SSIPVAK	2	light	0.0335+/-0.0033	351.213	16.81+/-0.04	14325328	heavy		355.22	16.81+/-0.04	442346528	0.0323849
KO_Rep4	PDU_QconCAT|Quantification	SSIPVAK	2	light	0.0335+/-0.0033	351.213	16.81+/-0.04	31113086	heavy		355.22	16.81+/-0.04	787954880	0.0394859
WT_Rep1	PDU_QconCAT|Quantification	SSIPVAK	2	light	0.0335+/-0.0033	351.213	16.81+/-0.04	10373200	heavy		355.22	16.81+/-0.04	328584832	0.0315693
WT_Rep2	PDU_QconCAT|Quantification	SSIPVAK	2	light	0.0335+/-0.0033	351.213	16.81+/-0.04	10138496	heavy		355.22	16.81+/-0.04	342061024	0.0296394
WT_Rep3	PDU_QconCAT|Quantification	SSIPVAK	2	light	0.0335+/-0.0033	351.213	16.81+/-0.04	9906770	heavy		355.22	16.81+/-0.04	300416416	0.0329768
WT_Rep4	PDU_QconCAT|Quantification	SSIPVAK	2	light	0.0335+/-0.0033	351.213	16.81+/-0.04	20796354	heavy		355.22	16.81+/-0.04	644188224	0.032283
KO_Rep1	PDU_QconCAT|Quantification	SSIPVAK	2	light	0.0335+/-0.0033	351.213	16.81+/-0.04	21195756	heavy		355.22	16.81+/-0.04	654926912	0.0323635
