# Supplementary material for: Decoding the stoichiometric composition and organisation of bacterial metabolosomes
Source: Nat Commun. 2020 Apr 24;11:1976. doi: 10.1038/s41467-020-15888-4 (PMC7181861; doi:10.1038/s41467-020-15888-4)
Supplement: Supplementary file 3 — Source Data [file 41467_2020_15888_MOESM3_ESM.zip › source data/Source Data_Supplementary Figure 2.xlsx]

## Sheet: GROWTH ASSAY
	WT-1	WT-2	WT-3	ΔpduA-1	ΔpduA-2	ΔpduA-3	pduV::eGFP-1	pduV::eGFP-2	pduV::eGFP-3	pduW::eGFP-1	pduW::eGFP-2	pduW::eGFP-3	pduX::eGFP-1	pduX::eGFP-2	pduX::eGFP-3	pduT::eGFP-1	pduT::eGFP-2	pduT::eGFP-3	pduP::eGFP-1	pduP::eGFP-2	pduP::eGFP-3
0 h	0.165511	0.167511	0.165511	0.172511	0.168511	0.169511	0.134511	0.133511	0.134511	0.144511	0.147511	0.146511	0.150511	0.160511	0.161511	0.152511	0.153511	0.152511	0.137511	0.138511	0.141511
1 h	0.161511	0.160511	0.159511	0.179511	0.167511	0.202511	0.130511	0.125511	0.129511	0.140511	0.144511	0.139511	0.155511	0.158511	0.183511	0.157511	0.151511	0.149511	0.208511	0.138511	0.136511
2 h	0.183511	0.186511	0.184511	0.205511	0.197511	0.202511	0.152511	0.150511	0.156511	0.163511	0.168511	0.165511	0.187511	0.184511	0.181511	0.178511	0.185511	0.177511	0.151511	0.155511	0.154511
3 h	0.198511	0.200511	0.225511	0.215511	0.208511	0.212511	0.168511	0.168511	0.167511	0.182511	0.190511	0.183511	0.219511	0.194511	0.198511	0.195511	0.185511	0.184511	0.168511	0.166511	0.166511
4 h	0.208511	0.206511	0.210511	0.214511	0.215511	0.219511	0.173511	0.177511	0.175511	0.187511	0.201511	0.188511	0.198511	0.198511	0.201511	0.199511	0.193511	0.193511	0.172511	0.175511	0.174511
5 h	0.218511	0.217511	0.220511	0.224511	0.222511	0.221511	0.183511	0.190511	0.184511	0.195511	0.210511	0.199511	0.204511	0.209511	0.205511	0.205511	0.200511	0.197511	0.176511	0.174511	0.172511
6 h	0.238511	0.232511	0.233511	0.238511	0.239511	0.239511	0.195511	0.194511	0.201511	0.211511	0.217511	0.215511	0.218511	0.223511	0.226511	0.217511	0.211511	0.215511	0.181511	0.182511	0.183511
7 h	0.244511	0.245511	0.244511	0.251511	0.251511	0.261511	0.209511	0.206511	0.210511	0.222511	0.231511	0.225511	0.256511	0.235511	0.230511	0.231511	0.223511	0.224511	0.185511	0.189511	0.187511
8 h	0.269511	0.262511	0.266511	0.264511	0.273511	0.275511	0.223511	0.228511	0.226511	0.240511	0.248511	0.239511	0.257511	0.252511	0.252511	0.244511	0.238511	0.238511	0.191511	0.192511	0.194511
9 h	0.280511	0.279511	0.277511	0.287511	0.289511	0.289511	0.234511	0.246511	0.236511	0.253511	0.280511	0.254511	0.262511	0.266511	0.261511	0.258511	0.251511	0.248511	0.200511	0.200511	0.201511
10 h	0.305511	0.303511	0.299511	0.311511	0.316511	0.314511	0.253511	0.255511	0.257511	0.272511	0.284511	0.272511	0.278511	0.286511	0.289511	0.275511	0.267511	0.264511	0.207511	0.208511	0.209511
11 h	0.334511	0.318511	0.321511	0.330511	0.336511	0.338511	0.267511	0.273511	0.274511	0.289511	0.305511	0.294511	0.295511	0.302511	0.303511	0.295511	0.289511	0.284511	0.226511	0.217511	0.222511
12 h	0.349511	0.344511	0.340511	0.354511	0.358511	0.363511	0.283511	0.288511	0.291511	0.309511	0.324511	0.306511	0.317511	0.324511	0.322511	0.310511	0.305511	0.300511	0.234511	0.223511	0.231511
13 h	0.365511	0.361511	0.359511	0.376511	0.380511	0.384511	0.302511	0.306511	0.307511	0.329511	0.343511	0.330511	0.333511	0.338511	0.335511	0.328511	0.323511	0.316511	0.243511	0.235511	0.235511
14 h	0.386511	0.384511	0.382511	0.403511	0.408511	0.409511	0.321511	0.320511	0.324511	0.348511	0.366511	0.349511	0.353511	0.361511	0.356511	0.347511	0.342511	0.333511	0.256511	0.243511	0.248511
15 h	0.414511	0.414511	0.411511	0.430511	0.434511	0.438511	0.341511	0.339511	0.344511	0.370511	0.387511	0.373511	0.375511	0.382511	0.379511	0.366511	0.363511	0.355511	0.260511	0.258511	0.257511
16 h	0.442511	0.438511	0.438511	0.452511	0.466511	0.466511	0.361511	0.363511	0.363511	0.394511	0.411511	0.399511	0.402511	0.404511	0.403511	0.386511	0.382511	0.372511	0.270511	0.269511	0.272511
17 h	0.465511	0.467511	0.464511	0.478511	0.495511	0.493511	0.378511	0.382511	0.384511	0.420511	0.440511	0.419511	0.423511	0.430511	0.422511	0.404511	0.402511	0.392511	0.278511	0.280511	0.282511
18 h	0.499511	0.506511	0.502511	0.514511	0.532511	0.526511	0.404511	0.406511	0.405511	0.447511	0.465511	0.454511	0.452511	0.459511	0.457511	0.433511	0.428511	0.421511	0.300511	0.297511	0.296511
19 h	0.528511	0.535511	0.532511	0.542511	0.555511	0.557511	0.420511	0.432511	0.427511	0.471511	0.494511	0.478511	0.479511	0.484511	0.480511	0.457511	0.452511	0.443511	0.309511	0.310511	0.305511
20 h	0.561511	0.567511	0.563511	0.576511	0.592511	0.591511	0.444511	0.462511	0.450511	0.500511	0.522511	0.503511	0.503511	0.512511	0.508511	0.483511	0.479511	0.470511	0.323511	0.336511	0.319511
21 h	0.598511	0.603511	0.602511	0.611511	0.626511	0.631511	0.467511	0.486511	0.476511	0.528511	0.541511	0.536511	0.536511	0.544511	0.538511	0.507511	0.502511	0.494511	0.342511	0.351511	0.329511
22 h	0.632511	0.643511	0.634511	0.650511	0.664511	0.667511	0.493511	0.512511	0.500511	0.559511	0.576511	0.569511	0.568511	0.577511	0.570511	0.534511	0.532511	0.521511	0.355511	0.371511	0.347511
23 h	0.681511	0.685511	0.680511	0.694511	0.714511	0.723511	0.524511	0.535511	0.527511	0.598511	0.616511	0.607511	0.605511	0.618511	0.609511	0.567511	0.566511	0.556511	0.374511	0.389511	0.365511
24 h	0.716511	0.728511	0.720511	0.748511	0.763511	0.777511	0.541511	0.556511	0.556511	0.632511	0.649511	0.640511	0.642511	0.651511	0.638511	0.591511	0.598511	0.584511	0.389511	0.405511	0.379511
25 h	0.772511	0.779511	0.765511	0.801511	0.823511	0.841511	0.567511	0.582511	0.582511	0.667511	0.691511	0.681511	0.675511	0.689511	0.674511	0.625511	0.623511	0.613511	0.406511	0.419511	0.398511
26 h	0.831511	0.834511	0.823511	0.881511	0.900511	0.924511	0.596511	0.611511	0.612511	0.713511	0.736511	0.728511	0.739511	0.732511	0.721511	0.661511	0.668511	0.650511	0.424511	0.439511	0.415511
27 h	0.887511	0.891511	0.882511	0.975511	0.992511	1.02751	0.627511	0.640511	0.642511	0.758511	0.776511	0.771511	0.784511	0.776511	0.759511	0.701511	0.702511	0.683511	0.440511	0.456511	0.430511
28 h	0.964511	0.965511	0.949511	1.09151	1.12051	1.16051	0.661511	0.676511	0.680511	0.813511	0.841511	0.830511	0.844511	0.835511	0.805511	0.748511	0.753511	0.730511	0.460511	0.478511	0.451511
29 h	1.04751	1.03651	1.02351	1.23851	1.28151	1.31351	0.697511	0.709511	0.713511	0.870511	0.897511	0.890511	0.862511	0.896511	0.861511	0.788511	0.795511	0.774511	0.479511	0.500511	0.472511
30 h	1.13451	1.11751	1.10251	1.39151	1.44251	1.48251	0.728511	0.749511	0.748511	0.929511	0.957511	0.954511	0.922511	0.944511	0.919511	0.838511	0.840511	0.820511	0.502511	0.517511	0.484511
31 h	1.23651	1.20851	1.19251	1.57751	1.64551	1.67451	0.770511	0.793511	0.794511	0.998511	1.02751	1.02651	0.981511	1.00851	0.978511	0.892511	0.896511	0.872511	0.518511	0.541511	0.509511
32 h	1.35151	1.30751	1.29651	1.81151	1.88351	1.87551	0.819511	0.840511	0.839511	1.07151	1.10551	1.09851	1.03851	1.06951	1.03851	0.945511	0.946511	0.925511	0.539511	0.559511	0.528511
33 h	1.53151	1.42251	1.39651	2.22851	2.24451	2.27251	0.863511	0.890511	0.889511	1.15451	1.18951	1.17151	1.10351	1.11751	1.10451	0.998511	1.01251	0.982511	0.556511	0.575511	0.551511
34 h	1.67951	1.53651	1.50951	2.50151	2.50451	2.60351	0.921511	0.947511	0.943511	1.22751	1.26851	1.25251	1.17351	1.19151	1.17451	1.06151	1.07251	1.04651	0.583511	0.606511	0.575511
35 h	1.86651	1.65051	1.62551	2.70351	2.69751	2.83551	0.972511	1.00351	1.00651	1.30751	1.35251	1.33351	1.23551	1.25951	1.24251	1.11751	1.12951	1.10051	0.601511	0.595511	0.592511
36 h	2.15751	1.77851	1.74751	2.90651	2.88151	3.02451	1.03451	1.06951	1.06951	1.39051	1.42951	1.41151	1.30951	1.33751	1.31351	1.17651	1.19251	1.15951	0.627511	0.618511	0.620511
37 h	2.40151	1.93751	1.87251	3.09551	3.04351	3.18451	1.08751	1.13051	1.12051	1.45751	1.50451	1.48451	1.37851	1.40551	1.38351	1.22751	1.25451	1.21751	0.641511	0.635511	0.634511
38 h	2.64051	2.22351	2.01051	3.28751	3.21351	3.33951	1.15251	1.20151	1.19851	1.53451	1.58951	1.56451	1.44351	1.47551	1.45151	1.29651	1.32351	1.28051	0.663511	0.663511	0.660511
39 h	2.81551	2.40851	2.15751	3.40251	3.32751	3.43551	1.21051	1.26651	1.25551	1.60551	1.66251	1.63651	1.49751	1.53551	1.50651	1.34551	1.37051	1.33151	0.687511	0.679511	0.679511
40 h	3.02451	2.73051	2.39351	3.53651	3.47551	3.58551	1.27751	1.33651	1.32651	1.67351	1.74851	1.71251	1.55851	1.59851	1.57151	1.39851	1.42451	1.39451	0.706511	0.699511	0.699511
