# Supplementary material for: Decoding the stoichiometric composition and organisation of bacterial metabolosomes
Source: Nat Commun. 2020 Apr 24;11:1976. doi: 10.1038/s41467-020-15888-4 (PMC7181861; doi:10.1038/s41467-020-15888-4)
Supplement: Supplementary file 3 — Source Data [file 41467_2020_15888_MOESM3_ESM.zip › source data/Source Data_Supplementary Figure 3b.xlsx]

## Sheet: thickness
WT	ΔpduA
3.045	3.264
3.101	3.269
3.175	3.33
3.289	3.337
3.333	3.385
3.408	3.388
3.43	3.423
3.467	3.428
3.492	3.438
3.522	3.461
3.522	3.467
3.54	3.493
3.549	3.496
3.567	3.496
3.641	3.511
3.696	3.516
3.715	3.52
3.727	3.52
3.76	3.55
3.795	3.552
3.797	3.552
3.797	3.554
3.801	3.584
3.801	3.596
3.81	3.61
3.823	3.624
3.88	3.624
3.923	3.624
3.961	3.651
3.975	3.664
3.978	3.671
4.014	3.767
4.014	3.775
4.015	3.775
4.016	3.789
4.05	3.814
4.07	3.814
4.098	3.814
4.098	3.819
4.098	3.822
4.12	3.827
4.121	3.827
4.138	3.827
4.147	3.84
4.16	3.844
4.163	3.851
4.167	3.88
4.178	3.881
4.19	3.897
4.19	3.931
4.193	3.967
4.216	3.983
4.233	3.996
4.259	4.004
4.269	4.004
4.287	4.02
4.298	4.029
4.32	4.07
4.386	4.07
4.386	4.07
4.386	4.093
4.39	4.102
4.426	4.132
4.444	4.132
4.454	4.144
4.468	4.144
4.472	4.172
4.474	4.188
4.484	4.198
4.485	4.212
4.516	4.215
4.534	4.238
4.534	4.238
4.534	4.276
4.545	4.276
4.545	4.323
4.575	4.323
4.576	4.335
4.576	4.338
4.579	4.379
4.58	4.395
4.615	4.395
4.617	4.427
4.627	4.427
4.641	4.427
4.654	4.44
4.662	4.45
4.662	4.462
4.676	4.462
4.679	4.472
4.693	4.48
4.704	4.49
4.72	4.495
4.72	4.495
4.724	4.517
4.724	4.517
4.724	4.529
4.724	4.529
4.724	4.535
4.744	4.539
4.744	4.569
4.762	4.571
4.773	4.577
4.803	4.585
4.807	4.628
4.825	4.636
4.835	4.693
4.844	4.693
4.844	4.696
4.846	4.743
4.856	4.768
4.889	4.778
4.903	4.802
4.934	4.802
4.955	4.81
4.962	4.841
5.012	4.862
5.013	4.904
5.017	4.95
5.021	4.994
5.028	5.012
5.032	5.062
5.043	5.072
5.067	5.094
5.067	5.105
5.067	5.174
5.084	5.174
5.107	5.201
5.118	5.213
5.128	5.213
5.134	5.339
5.138	5.369
5.149	5.413
5.15	5.42
5.15	5.42
5.16	5.491
5.202	5.504
5.217	5.512
5.26	5.575
5.263	5.698
5.263	5.699
5.281
5.3
5.308
5.316
5.347
5.352
5.354
5.354
5.361
5.395
5.425
5.425
5.447
5.497
5.497
